# Supplementary material for: Distributed and dynamical communication: a mechanism for flexible cortico-cortical interactions and its functional roles in visual attention
Source: Commun Biol. 2024 May 8;7:550. doi: 10.1038/s42003-024-06228-z (PMC11078951; doi:10.1038/s42003-024-06228-z)
Supplement: Supplementary file 3 — Supplementary Data 1 [file 42003_2024_6228_MOESM3_ESM.xlsx]

## Sheet: Fig1c_spike
a2_spike_time (ms)	a2_spike_neuron
53.1	1
172.2	1
243.9	1
502.4	1
510.5	1
798.7	1
68.4	2
170.1	2
189.6	2
197.3	2
204.6	2
262	2
482.1	2
489.9	2
712.6	2
723.3	2
760	2
974.3	2
996.1	2
169.3	3
486	3
628.4	3
761	3
69	5
254.2	5
261.7	5
172.7	6
187.4	6
200.3	6
45.4	7
178.1	7
486.1	7
493	7
506.5	7
771.7	7
778.2	7
785.1	7
164.2	8
485.9	8
581.5	8
774	8
182.6	9
189.9	9
203	9
231.4	9
484.5	9
937.4	9
176.4	10
258.8	10
407.1	10
511	10
742	10
171.7	11
236.6	11
256.5	11
487.2	11
632.8	11
775.1	11
786.9	11
166.2	12
241.2	12
377.7	12
790.6	12
47.7	13
192.1	13
490.3	13
503.9	13
873.7	13
68.6	14
197.3	14
209.6	14
262	14
485	14
758.4	14
966.2	14
202	15
217.9	15
264.3	15
479.9	15
486.3	15
493.3	15
779	15
960.6	15
227	16
486.2	16
509.4	16
701.5	16
75.5	17
376.6	17
516.9	17
785.8	17
792.3	17
167.8	18
199.7	18
443.1	18
459.2	18
469.7	18
491.3	18
950.5	18
962.4	18
969.9	18
169	19
186.5	19
192.8	19
200.3	19
207.5	19
447.1	19
454.3	19
485.3	19
490.9	19
497.8	19
780.7	19
793.2	19
936.7	19
943.9	19
189.1	20
203	20
477.4	20
484.5	20
574.5	20
685.2	20
945.2	20
960.7	20
62.9	21
172	21
372.1	21
474	21
485.6	21
793.2	21
961.6	21
25.6	22
36.6	22
186.5	22
482.2	22
770.4	22
779	22
784.7	22
791.5	22
798.2	22
89.7	23
189.7	23
198.3	23
204.9	23
377	23
453.3	23
467.5	23
480.4	23
487.3	23
681.1	23
774	23
781.3	23
791.1	23
798.6	23
963.2	23
54.1	24
183	24
191.3	24
197.3	24
262.3	24
630.1	24
717.2	24
990	24
173.4	25
203.1	25
222.9	25
470.6	25
477.7	25
484.5	25
775.4	25
785.3	25
961.3	25
967.8	25
171.5	26
224.1	26
486.1	26
768.2	26
785.1	26
792	26
172.1	27
184.6	27
447.5	27
491	27
644.7	27
772.4	27
790.6	27
956.7	27
963.9	27
56.8	28
182.4	28
250	28
266.3	28
492.9	28
697.2	28
794.8	28
173.1	29
192.8	29
199.8	29
209.4	29
469.9	29
475.8	29
481.6	29
486.8	29
492	29
755.6	29
788.4	29
941.2	29
950	29
957.2	29
963.5	29
248.1	30
395.1	30
482.3	30
491.4	30
772.6	30
957.2	30
964	30
491.5	31
781.6	31
788.5	31
796.6	31
930.7	31
184.6	32
374.7	32
465.8	32
484.1	32
489.5	32
495.9	32
773.9	32
785.9	32
792.6	32
806	32
955	32
171.6	33
203.9	33
459.7	33
469.6	33
479.1	33
485.2	33
490.7	33
771.3	33
777.2	33
783.3	33
792.1	33
942.8	33
952.1	33
959.9	33
63.9	34
190.2	34
201.6	34
182	35
467.1	35
474.7	35
481.6	35
773.6	35
792.8	35
954.4	35
961.4	35
697.8	36
785.3	36
968.1	36
89.2	37
117.2	37
177	37
185.7	37
194.7	37
251.5	37
464	37
469.9	37
476.3	37
483.7	37
491.8	37
498	37
690.6	37
757.8	37
770	37
777.7	37
786.3	37
938.7	37
953.1	37
961.9	37
967.6	37
974.1	37
91.5	38
102.3	38
186.3	38
196.8	38
203.1	38
209.4	38
349.2	38
364.5	38
468.7	38
475.4	38
482.1	38
487.3	38
492.7	38
498.7	38
795.3	38
956	38
961.9	38
967.2	38
972.6	38
979.1	38
198.5	39
227.7	39
464.9	39
484.3	39
738.5	39
758.8	39
791.2	39
799.3	39
946.2	39
952.5	39
962.2	39
971.5	39
170.7	40
183.8	40
199.2	40
462.5	40
469.7	40
481.8	40
491.9	40
763.5	40
772.5	40
790.7	40
924.9	40
932.3	40
940.4	40
962	40

## Sheet: Fig1c_distance
t (ms)	distance
5	24.0889
6	23.7033
7	23.4324
8	22.9794
9	22.4089
10	21.788
11	21.4232
12	21.1648
13	21.0299
14	20.7223
15	20.6407
16	20.4252
17	20.2674
18	19.9669
19	19.9457
20	19.6855
21	19.5937
22	19.6345
23	19.3775
24	19.3608
25	19.244
26	19.2054
27	19.0102
28	19.0109
29	18.8177
30	18.822
31	18.7438
32	18.4361
33	18.2186
34	18.4623
35	18.2455
36	17.9556
37	18.5532
38	18.217
39	18.5519
40	18.2886
41	18.0207
42	19.0884
43	18.9599
44	19.1898
45	25.1597
46	33.4136
47	27.5728
48	32.1524
49	30.2937
50	26.8389
51	28.1194
52	27.9776
53	28.1049
54	26.172
55	26.6701
56	23.8462
57	23.8687
58	23.7418
59	23.7594
60	25.149
61	26.3223
62	25.9115
63	26.7976
64	27.0882
65	27.5675
66	29.8054
67	29.0186
68	32.3597
69	35.2648
70	37.2307
71	38.1421
72	39.301
73	39.7218
74	40.4234
75	40.8586
76	41.041
77	41.395
78	41.8437
79	42.4464
80	42.8122
81	43.8193
82	44.2243
83	44.8356
84	45.033
85	44.9422
86	44.8633
87	44.5519
88	44.0612
89	43.9175
90	43.7171
91	43.5911
92	43.3351
93	42.9951
94	42.577
95	42.1347
96	41.9933
97	41.8948
98	41.7475
99	41.504
100	41.2048
101	40.8538
102	40.6058
103	40.3766
104	40.0778
105	39.8224
106	39.5291
107	39.0777
108	38.7878
109	38.0049
110	37.2625
111	37.1014
112	36.1772
113	35.4897
114	34.8053
115	33.9212
116	33.6587
117	32.9119
118	32.0617
119	31.5365
120	31.4542
121	30.8891
122	30.8436
123	30.8453
124	30.8573
125	30.8508
126	30.5761
127	30.5437
128	30.5025
129	30.4693
130	30.2882
131	30.4346
132	30.0457
133	29.3916
134	29.0112
135	28.6759
136	28.3911
137	27.9985
138	27.4705
139	27.1387
140	26.8408
141	26.56
142	26.4966
143	26.5241
144	26.442
145	26.5255
146	26.4104
147	26.4833
148	26.6012
149	26.6158
150	26.8604
151	26.899
152	27.1038
153	27.1216
154	27.1888
155	27.0313
156	26.3911
157	26.2146
158	25.7885
159	24.3161
160	20.5461
161	18.23
162	15.2877
163	12.2364
164	11.299
165	10.7611
166	6.5069
167	5.7091
168	5.6661
169	15.2951
170	17.5605
171	22.2791
172	24.3009
173	26.8577
174	26.8489
175	23.4052
176	29.0417
177	28.6265
178	27.0356
179	22.1796
180	19.639
181	16.3099
182	14.552
183	13.9392
184	14.0576
185	12.9307
186	12.1748
187	11.4955
188	11.253
189	10.9667
190	10.8336
191	10.8153
192	11.2224
193	10.7296
194	10.5639
195	10.9256
196	10.5025
197	9.9612
198	10.2684
199	10.0047
200	10.0439
201	9.8377
202	9.547
203	9.2792
204	8.7427
205	8.5252
206	8.6803
207	8.7368
208	8.6807
209	8.6376
210	8.3456
211	8.295
212	7.9776
213	7.8704
214	7.3645
215	7.1822
216	5.6536
217	3.0109
218	3.7298
219	10.5987
220	15.7897
221	23.7186
222	23.2639
223	23.8976
224	23.2162
225	23.487
226	22.5235
227	22.3301
228	22.0753
229	21.3467
230	21.4396
231	20.32
232	20.042
233	19.0265
234	19.6534
235	19.4018
236	18.8844
237	18.8973
238	18.9214
239	18.5796
240	18.2307
241	18.0529
242	17.7642
243	17.6089
244	17.3633
245	17.3263
246	17.0896
247	16.6547
248	16.2461
249	16.1135
250	16.2876
251	16.3122
252	16.3581
253	16.4549
254	16.3424
255	16.3298
256	16.4365
257	16.5395
258	16.4516
259	16.6923
260	16.6423
261	16.7695
262	16.8306
263	16.8462
264	17.2389
265	17.2349
266	17.5212
267	17.8802
268	18.2738
269	18.4921
270	18.8888
271	19.4125
272	19.8513
273	20.3485
274	20.3269
275	21.0778
276	21.905
277	22.7431
278	23.7213
279	24.6107
280	25.1012
281	25.4317
282	25.6911
283	25.9744
284	26.2799
285	26.4386
286	27.0004
287	27.3961
288	27.5734
289	27.8458
290	28.3037
291	28.7854
292	28.8855
293	29.0949
294	29.0845
295	29.2991
296	29.612
297	29.9244
298	30.1311
299	30.4156
300	30.4662
301	30.5525
302	31.1633
303	31.2997
304	31.6273
305	31.7353
306	32.0891
307	32.3889
308	33.2764
309	33.5774
310	34.2579
311	34.6135
312	35.5755
313	36.7349
314	37.6765
315	37.0907
316	38.4403
317	39.8169
318	39.7685
319	40.1369
320	40.3584
321	40.6368
322	40.4093
323	40.9324
324	41.4284
325	42.1421
326	42.4742
327	42.2516
328	42.8992
329	43.032
330	43.5551
331	43.6248
332	44.2752
333	44.1715
334	44.489
335	44.6273
336	44.4473
337	44.2564
338	44.1822
339	44.0939
340	43.761
341	43.7099
342	43.4712
343	42.9355
344	43.0587
345	42.7652
346	42.7414
347	42.5979
348	42.4009
349	42.2087
350	42.3373
351	42.2405
352	42.0738
353	42.1373
354	41.641
355	41.7756
356	41.6036
357	41.4713
358	41.5013
359	41.414
360	41.1572
361	40.6301
362	41.0803
363	41.282
364	38.575
365	36.0493
366	31.7869
367	29.8538
368	29.3741
369	29.3934
370	29.9282
371	30.2876
372	30.2669
373	30.6586
374	30.8837
375	31.0146
376	31.3382
377	31.7668
378	32.2012
379	32.441
380	32.8281
381	33.5639
382	33.9119
383	34.044
384	34.3766
385	34.7165
386	34.4154
387	34.4011
388	34.1746
389	34.3858
390	33.8503
391	33.1456
392	33.1134
393	32.6528
394	32.4421
395	31.8516
396	31.608
397	31.3291
398	30.8649
399	30.9389
400	31.1943
401	31.1752
402	30.939
403	31.0794
404	30.7995
405	30.6786
406	31.2994
407	30.8437
408	30.9041
409	30.6512
410	30.4505
411	30.2695
412	30.1312
413	30.2616
414	30.0965
415	30.0665
416	29.5853
417	29.4187
418	29.4654
419	28.7418
420	28.3765
421	27.7844
422	26.6082
423	24.567
424	23.3385
425	22.2419
426	21.0531
427	20.185
428	19.5289
429	19.1424
430	19.3358
431	19.2048
432	19.3972
433	19.6568
434	20.0458
435	19.8005
436	19.5002
437	19.7799
438	19.7074
439	19.3975
440	19.4035
441	19.3018
442	19.1933
443	19.0007
444	18.5608
445	18.5982
446	18.4949
447	18.0373
448	17.8145
449	17.8801
450	17.6709
451	17.795
452	17.6176
453	17.4213
454	17.584
455	17.3859
456	17.2844
457	16.937
458	16.8713
459	16.5458
460	16.1541
461	15.482
462	15.1755
463	14.5866
464	13.6859
465	13.0527
466	12.6406
467	12.4439
468	12.0286
469	11.1433
470	11.0942
471	11.011
472	10.4706
473	10.0654
474	9.4767
475	8.75
476	8.4095
477	8.1077
478	7.8064
479	7.6092
480	7.0244
481	6.669
482	6.52
483	6.3831
484	6.3074
485	6.2534
486	5.9635
487	5.7583
488	5.5652
489	5.3191
490	5.0956
491	4.8276
492	4.5462
493	4.472
494	4.0985
495	4.2232
496	3.7017
497	3.3658
498	3.6841
499	4.6058
500	6.9216
501	8.5328
502	9.5171
503	11.4718
504	14.7812
505	15.7839
506	18.915
507	19.7883
508	22.634
509	24.3587
510	25.239
511	25.9654
512	26.2543
513	27.1033
514	28.2063
515	28.7218
516	28.747
517	29.0936
518	29.0636
519	29.4999
520	30.3667
521	30.173
522	30.7025
523	31.0588
524	31.1795
525	31.1602
526	31.368
527	31.4987
528	31.6261
529	31.6823
530	31.5193
531	31.7638
532	31.7622
533	31.7662
534	31.6421
535	31.5901
536	31.5264
537	31.3452
538	31.0249
539	30.9342
540	30.8476
541	30.5299
542	30.166
543	29.7811
544	29.7074
545	29.4709
546	28.9118
547	28.7292
548	28.6615
549	28.0931
550	27.6962
551	27.5082
552	27.7172
553	27.6832
554	27.4064
555	27.3555
556	26.7815
557	26.1033
558	25.9101
559	27.0268
560	27.1904
561	27.8701
562	31.7732
563	30.7075
564	29.4629
565	27.6487
566	26.8684
567	26.2933
568	25.3723
569	23.9103
570	23.2678
571	22.8425
572	22.0932
573	21.9731
574	22.4424
575	22.0458
576	22.9655
577	23.3422
578	23.9942
579	24.2488
580	24.6525
581	24.9891
582	25.6128
583	25.7466
584	25.7979
585	26.1769
586	26.2307
587	26.2919
588	26.623
589	26.9837
590	27.1765
591	27.3209
592	27.2137
593	27.3738
594	27.8241
595	28.2061
596	28.3484
597	28.4488
598	28.3158
599	28.3667
600	28.3183
601	28.6304
602	28.9276
603	29.1052
604	29.1975
605	29.3632
606	29.5902
607	29.7998
608	30.0352
609	30.2667
610	30.7443
611	31.1718
612	31.4148
613	31.9761
614	32.7279
615	33.1072
616	33.3503
617	32.4395
618	31.1253
619	29.4421
620	28.7286
621	27.4316
622	27.1139
623	27.0882
624	28.4619
625	28.4949
626	28.9988
627	31.8056
628	31.0918
629	30.6869
630	30.7116
631	32.5855
632	34.264
633	36.3056
634	37.4819
635	38.4624
636	41.3636
637	42.4154
638	43.7472
639	42.9566
640	41.9821
641	38.8129
642	38.7411
643	37.6893
644	36.6288
645	37.6145
646	36.3449
647	34.539
648	35.8352
649	35.5612
650	35.2536
651	36.4109
652	38.3182
653	39.0761
654	39.5735
655	39.4786
656	40.9077
657	42.0712
658	41.4521
659	41.1306
660	40.7158
661	41.5916
662	41.1256
663	41.0334
664	40.7891
665	40.7015
666	40.435
667	40.0107
668	39.838
669	39.7562
670	39.4393
671	39.193
672	39.2602
673	39.0087
674	38.6642
675	38.365
676	37.9318
677	37.9078
678	37.7138
679	37.452
680	36.955
681	36.7734
682	36.3663
683	36.3322
684	36.0966
685	35.948
686	36.0406
687	35.3071
688	34.2799
689	33.4652
690	32.7708
691	31.77
692	33.552
693	31.5105
694	29.6833
695	28.3428
696	27.71
697	27.3776
698	27.0399
699	26.8152
700	26.6952
701	26.4587
702	26.1391
703	26.0162
704	25.5581
705	24.9207
706	24.3724
707	23.6529
708	23.9147
709	23.2774
710	22.7217
711	22.3302
712	21.8473
713	21.9509
714	21.7913
715	21.7458
716	21.6742
717	21.5823
718	21.3812
719	21.3896
720	21.3799
721	21.3637
722	21.6604
723	21.3805
724	21.3482
725	21.4283
726	21.4075
727	21.2203
728	21.1351
729	21.0559
730	20.775
731	21.1061
732	21.1195
733	21.411
734	22.4273
735	22.8994
736	22.2606
737	22.7737
738	21.9473
739	22.0404
740	22.237
741	21.934
742	21.939
743	21.814
744	21.924
745	21.3518
746	21.2001
747	20.4873
748	20.2336
749	20.9231
750	18.8554
751	15.3259
752	13.786
753	10.6663
754	9.8122
755	9.0242
756	9.3569
757	9.1797
758	8.9647
759	8.8585
760	9.1146
761	9.6798
762	9.8883
763	9.888
764	9.9242
765	10.0295
766	9.3529
767	9.3179
768	9.6026
769	9.5412
770	9.6
771	9.3117
772	9.2596
773	9.1352
774	8.9669
775	8.845
776	8.5746
777	8.5094
778	7.932
779	7.3773
780	6.6693
781	6.3457
782	6.0874
783	5.8904
784	5.6936
785	5.6274
786	5.4988
787	5.3504
788	5.5026
789	5.2612
790	4.885
791	4.9534
792	4.9867
793	5.0969
794	5.2718
795	5.3157
796	5.4275
797	5.621
798	5.6477
799	5.9134
800	7.5892
801	8.6407
802	9.0842
803	10.5092
804	11.7815
805	13.8136
806	14.7949
807	16.5166
808	17.3757
809	18.7614
810	19.075
811	20.0588
812	20.7217
813	20.979
814	21.1986
815	21.6262
816	21.7849
817	21.7105
818	22.2592
819	22.5504
820	24.2795
821	26.346
822	27.0795
823	27.3722
824	26.9562
825	26.9555
826	27.0449
827	27.1368
828	27.1689
829	27.1463
830	27.4428
831	27.3406
832	27.4298
833	27.3414
834	27.9706
835	27.9153
836	27.6288
837	27.8648
838	27.7677
839	27.7707
840	27.6465
841	27.8819
842	27.9114
843	27.9868
844	27.9608
845	28.0073
846	28.2898
847	28.2743
848	28.245
849	28.3182
850	28.3375
851	28.4966
852	28.3716
853	28.2361
854	28.2397
855	28.1182
856	27.9212
857	27.6606
858	27.6433
859	27.2966
860	26.984
861	26.4196
862	25.9099
863	25.5811
864	24.6001
865	23.9443
866	23.1374
867	22.4349
868	20.7825
869	19.5133
870	18.6123
871	17.4824
872	15.7872
873	14.1793
874	15.6944
875	21.392
876	27.4712
877	28.5413
878	30.6867
879	31.0901
880	31.4402
881	32.1478
882	32.4246
883	32.0985
884	32.1009
885	31.9839
886	31.6999
887	31.3573
888	31.2245
889	31.112
890	30.7773
891	30.8111
892	30.648
893	30.3417
894	29.8699
895	29.6567
896	29.661
897	29.4815
898	29.233
899	28.8949
900	29.0157
901	28.6328
902	28.2248
903	28.0182
904	27.991
905	27.5954
906	27.3128
907	27.0128
908	26.4722
909	26.0975
910	25.8395
911	25.3796
912	24.9563
913	24.2664
914	23.7109
915	23.4603
916	23.0915
917	22.8323
918	22.3667
919	21.8808
920	21.369
921	21.1798
922	20.9833
923	20.4671
924	20.126
925	19.9341
926	19.742
927	19.3412
928	18.9709
929	18.4676
930	18.3569
931	18.1731
932	17.6964
933	17.1858
934	16.5727
935	16.1632
936	15.9307
937	15.4031
938	14.7962
939	14.1768
940	13.738
941	13.3948
942	13.3913
943	13.2773
944	12.7336
945	12.4262
946	12.1608
947	12.0663
948	12.0411
949	11.7786
950	11.5704
951	11.526
952	11.0482
953	10.7886
954	10.7063
955	10.3994
956	10.2684
957	9.5904
958	9.1697
959	9.0797
960	8.7247
961	8.4874
962	8.2124
963	8.2327
964	8.1922
965	8.2433
966	8.0088
967	8.3224
968	8.5302
969	8.598
970	8.9335
971	9.1508
972	9.6549
973	10.1658
974	11.2533
975	11.8064
976	12.9503
977	13.0907
978	13.6499
979	14.7198
980	14.9889
981	15.6339
982	15.7226
983	16.3397
984	16.3982
985	16.6685
986	16.6578
987	16.9342
988	17.231
989	17.4616
990	17.9958
991	18.3546
992	18.7723
993	19.2517
994	19.7839
995	20.1563

## Sheet: Fig1c_spectrogram
t (ms)	30 Hz	32 Hz	34 Hz	36 Hz	38 Hz	40 Hz	42 Hz	44 Hz	46 Hz	48 Hz	50 Hz	52 Hz	54 Hz	56 Hz	58 Hz	60 Hz	62 Hz	64 Hz	66 Hz	68 Hz	70 Hz	72 Hz	74 Hz	76 Hz	78 Hz	80 Hz
0	1.85352	1.32324	1.33203	1.70801	1.53906	1.3877	2.14062	2.62109	3.60352	3.7168	3.99414	3.82031	4.16016	3.30664	3.29883	3.25977	3.24219	3.48242	3.69922	3.72852	3.74609	3.35547	3.33008	2.99609	2.54883	2.2832
1	1.55273	1.35156	1.39648	1.46191	1.32617	1.31543	1.75391	2.86914	3.47852	3.77539	3.75977	3.91406	3.58008	3.60938	3.19531	3.0293	3.21875	3.43555	3.58008	3.45898	3.41211	3.4707	3.08984	2.81641	2.42188	2.15625
2	1.49902	1.32715	1.42969	1.5791	0.948242	1.04883	1.66699	2.55469	3.44531	3.68945	3.77734	3.65234	3.75195	3.34961	3.25195	2.91016	3.00586	3.28711	3.31836	3.46875	3.45508	3.2168	3.02344	2.64453	2.28906	1.96191
3	1.45898	1.28516	1.2002	1.26562	1.55859	1.12402	1.81738	2.50586	3.28906	3.55859	3.43945	3.50195	3.52539	3.25195	3.13281	2.94531	2.95117	3.23242	3.29883	3.29297	3.22656	3.0918	2.7793	2.49414	2.16992	1.84766
4	1.33105	0.984863	1.64062	1.59668	0.961914	1.18945	1.58496	2.78516	3.13672	3.30664	3.75781	3.45703	3.50977	3.25391	2.77344	2.83984	2.7207	3.01953	3.21289	3.14844	3.20117	3.09766	2.80273	2.33008	2.04883	1.78516
5	1.3457	1.01465	1.44238	1.65527	1.32129	0.955078	1.72168	2.39648	3.05859	3.24609	3.39844	3.28711	3.31641	2.75391	3.06445	2.57422	2.70508	2.90234	3.0918	3.06445	2.99219	2.75977	2.58203	2.30469	1.9502	1.62012
6	1.1582	1.0459	1.1543	1.02344	0.85791	0.935059	1.42773	2.44922	3.0957	3.4082	3.18164	3.28711	3.28906	3.20117	2.67578	2.45898	2.5332	2.69336	2.9082	2.91016	2.92773	2.82031	2.56641	2.18164	1.83887	1.56348
7	1.18066	0.850098	1.1416	1.67188	1.15234	0.874023	1.49805	2.28125	3.03906	3.04492	3.16016	3.12109	3.15039	2.6582	2.53906	2.32031	2.43945	2.64062	2.75	2.92578	2.7832	2.63086	2.30273	2.08398	1.68945	1.37109
8	1.32129	0.876953	1.25684	1.37793	0.941895	0.952148	1.5791	2.24219	2.71289	3.00781	2.96289	2.89258	2.99219	2.84766	2.40234	2.11719	2.30664	2.52344	2.66016	2.62695	2.69531	2.4668	2.32617	2.01562	1.62793	1.36719
9	1.41016	0.821777	1.06543	1.1709	0.647949	0.851074	1.23926	2.42773	2.95117	2.86328	3.09766	2.95312	2.97852	2.67578	2.57031	2.21289	2.15234	2.35938	2.68945	2.5957	2.53906	2.45508	2.12305	1.86426	1.48438	1.25098
10	1.25586	0.785156	1.36914	1.30176	1.17188	0.692871	1.3252	2.14453	2.83203	2.7832	2.82227	2.80273	2.75391	2.51367	2.27148	1.94141	2.05273	2.32422	2.51758	2.56445	2.45703	2.23047	2.08984	1.73242	1.43457	1.14844
11	1.41699	0.714844	1.28125	1.21289	0.673828	0.546875	1.40723	2.02734	2.66406	2.73242	2.62305	2.58594	2.88086	2.62695	1.96582	1.78613	1.91211	2.18945	2.31445	2.32031	2.33008	2.22266	1.88965	1.6123	1.31543	1.02637
12	1.36133	0.664062	0.867188	1.06152	1.01172	0.578125	1.18066	2.18164	2.64453	2.5957	2.61328	2.6582	2.57812	2.12695	2.2832	1.70703	1.77148	2.15234	2.1875	2.26562	2.25	2.08398	1.90625	1.55957	1.27344	0.978027
13	1.29395	0.757812	1.09473	1.09863	0.592773	0.620117	1.25781	1.89453	2.59766	2.48633	2.46875	2.49414	2.6582	2.50195	1.91602	1.55664	1.70605	1.96973	2.28711	2.24805	2.14062	1.90723	1.75098	1.49121	1.19824	0.928223
14	1.10059	0.682129	0.951172	1.11035	0.836914	0.496094	1.15918	2.08203	2.4707	2.34766	2.51562	2.21289	2.46094	2.10156	1.81055	1.40332	1.58301	1.92578	2.08594	2.04297	1.99512	1.90137	1.57227	1.38379	1.12695	0.813965
15	0.899902	0.728027	1.13672	1.32227	0.688965	0.364014	1.19922	1.99902	2.36719	2.32422	2.25195	2.39453	2.39258	2.18359	1.76855	1.4707	1.52539	1.79004	2.01953	1.90527	1.98145	1.75977	1.60742	1.3457	1.06934	0.769043
16	0.943848	0.587891	1.11426	0.706055	0.35791	0.521973	1.07715	1.64941	2.3418	2.26758	2.12109	2.17969	2.31445	2.09375	1.79199	1.21387	1.36719	1.61816	1.87793	2.03516	1.7627	1.69141	1.50586	1.2832	1.00488	0.741211
17	1.12012	0.619141	1.06934	1.34863	0.899902	0.319092	0.975098	1.88184	2.35156	2.32422	1.99414	1.91211	2.25977	1.89648	1.56055	1.02441	1.21094	1.58008	1.76953	1.80469	1.75977	1.6123	1.38672	1.125	0.946777	0.744141
18	0.842773	0.504883	0.825195	1.00391	0.479004	0.516113	1.05859	1.74805	2.2207	2.15625	2.08789	2.09961	2.12695	2.11914	1.32227	0.999023	1.14258	1.56934	1.88574	1.65625	1.6709	1.44141	1.21582	1.06836	0.894043	0.638184
19	0.856934	0.589844	0.962891	0.861816	0.727051	0.291992	0.977051	1.73047	2.20508	1.9707	1.86035	1.91699	2.0332	1.67188	1.63281	0.870117	1.04688	1.45898	1.73047	1.78516	1.58887	1.41211	1.32324	1.03809	0.845215	0.602051
20	0.883789	0.457031	0.763184	1.09961	0.408936	0.26709	0.935059	1.87012	2.12109	2.00391	1.91406	1.6709	2.00195	1.89355	1.2334	0.740234	0.959961	1.29297	1.58594	1.6123	1.43945	1.37109	1.1416	0.975098	0.797852	0.562012
21	0.937012	0.391113	1.08105	0.931152	0.588867	0.235962	0.938965	1.50684	2.01562	1.97168	1.62109	1.75293	1.91113	1.73242	1.26953	0.799805	0.874023	1.34277	1.46387	1.44922	1.50293	1.24316	1.12695	0.869141	0.754883	0.61377
22	1.04102	0.340088	0.937012	0.832031	0.545898	0.156006	0.835938	1.66211	1.97754	1.82129	1.50781	1.64746	1.87988	1.62891	1.35547	0.571777	0.795898	1.2793	1.63477	1.60547	1.27441	1.20898	0.904785	0.891113	0.711914	0.527832
23	1.03125	0.446045	0.708984	0.907227	0.177979	0.208008	1.00098	1.57129	1.97852	1.68262	1.62109	1.43555	1.80957	1.85254	1.12793	0.38208	0.763184	1.30859	1.48828	1.4248	1.36133	1.04004	1.03613	0.887207	0.680176	0.585938
24	1.01367	0.404053	0.76416	0.799805	0.623047	0.0839844	0.839844	1.58594	1.9209	1.61426	1.36816	1.42676	1.72363	1.31934	1.04785	0.37207	0.670898	1.19336	1.4502	1.31641	1.125	0.99707	0.86084	0.678223	0.64502	0.425049
25	0.911133	0.447998	0.960938	1.09863	0.35791	0.297119	0.837891	1.74023	1.67773	1.65918	1.46777	1.4502	1.70215	1.74609	1.02148	0.294922	0.592773	1.19824	1.31934	1.43262	1.21973	1.12695	0.809082	0.71582	0.608887	0.525879
26	0.709961	0.360107	0.545898	0.489014	0.579102	0.0539856	0.943848	1.41699	1.89355	1.49512	1.20898	1.28125	1.59668	1.38867	1.13965	0.387939	0.666992	1.12402	1.31641	1.25781	1.05762	0.76416	0.708984	0.615234	0.576172	0.530762
27	0.540039	0.26001	0.922852	1.02148	0.227051	0.300049	0.791992	1.3418	1.76465	1.35059	0.943848	1.16309	1.54688	1.54297	0.98877	0.312988	0.589844	1.05957	1.44922	1.24414	1.07129	0.867188	0.783203	0.643066	0.544922	0.464111
28	0.799805	0.233032	0.850098	0.86377	0.433105	0.0499878	0.786133	1.56543	1.69141	1.38281	1.25293	1.18262	1.55469	1.46973	0.964844	0.261963	0.553223	1.07812	1.33203	1.24316	1.06543	0.789062	0.582031	0.461914	0.516113	0.445068
29	0.810059	0.171021	0.63916	0.549805	0.375977	0.331055	0.813965	1.33008	1.64648	1.28125	0.859863	1.04785	1.42188	1.37207	1.1748	0.194946	0.580078	1.16406	1.26465	1.16602	0.865234	0.585938	0.530762	0.563965	0.488037	0.404053
30	0.708984	0.135986	0.757812	0.955078	0.14502	0.125977	0.804199	1.66406	1.66602	1.31641	1.0957	0.945801	1.46191	1.5459	0.854004	0.306885	0.673828	1.03516	1.13477	1.25488	0.966797	0.845215	0.579102	0.598145	0.460938	0.480957
31	0.561035	0.187012	0.868164	0.723145	0.525879	0.0700073	0.856934	1.36035	1.60938	1.31445	0.805176	0.956055	1.32129	1.25586	1.00977	0.425049	0.678223	1.06738	1.36816	1.05273	0.768066	0.439941	0.523926	0.371094	0.436035	0.379883
32	0.687012	0.156006	0.51123	0.617188	0.284912	0.254883	0.828125	1.10645	1.50293	1.36719	0.528809	0.911133	1.37305	1.37598	0.981934	0.621094	0.71582	1.12793	1.27832	1.06445	0.861816	0.564941	0.370117	0.443115	0.412109	0.437988
33	0.468994	0.0830078	0.804199	0.852051	0.499023	0.253906	0.743164	1.33789	1.53418	1.18945	0.85791	0.763184	1.25293	1.38672	1.07617	0.460938	0.730957	1.14844	1.32129	1.16992	0.720215	0.515137	0.395996	0.341064	0.389893	0.323975
34	0.77002	0.0800171	0.728027	0.632812	0.122986	0.249023	0.829102	1.30762	1.61816	1.10938	0.451904	0.783203	1.33496	1.28613	0.936035	0.625	0.791992	1.21387	1.20605	0.958008	0.831055	0.266113	0.443115	0.316895	0.368896	0.471924
35	0.793945	0.109009	0.633789	0.844238	0.408936	0.202026	0.800781	1.37402	1.45605	1.21582	0.695801	0.812988	1.18945	1.53711	1.0293	0.688965	0.76123	1.19141	1.19824	1.08105	0.575195	0.588867	0.207031	0.204956	0.351074	0.329102
36	0.746094	0.227051	0.85791	0.468994	0.308105	0.466064	0.751953	1.38672	1.46387	0.986816	0.536133	0.657227	1.28906	1.21289	1.2373	0.723145	0.871094	1.24902	1.35156	1.05469	0.779785	0.162964	0.259033	0.336914	0.325928	0.36792
37	0.628906	0.175049	0.60498	0.839844	0.126953	0.161011	0.725098	1.01074	1.41895	1.01465	0.223022	0.582031	1.27637	1.48145	0.970215	0.905762	0.89209	1.26855	1.33789	1.0166	0.460938	0.368896	0.219971	0.4021	0.318115	0.329102
38	0.464111	0.154053	0.691895	0.741211	0.520996	0.37207	0.749023	1.23438	1.37207	0.981934	0.512207	0.799805	1.15918	1.22461	1.26172	0.977051	0.984863	1.20605	1.21289	0.983887	0.795898	0.305908	0.315918	0.182983	0.305908	0.258057
39	0.564941	0.208008	0.687012	0.319092	0.208984	0.19397	0.832031	1.20605	1.38184	1.00098	0.154053	0.615234	1.23242	1.37305	1.1416	0.85791	1.0459	1.25977	1.13184	1.12012	0.446045	0.185059	0.171997	0.36499	0.297119	0.321045
40	0.414062	0.23999	0.717773	0.958984	0.374023	0.241943	0.628906	1.21289	1.37695	0.939941	0.259033	0.474121	1.0752	1.39258	1.1377	1.06543	1.07715	1.42383	1.41309	1.02344	0.806152	0.346924	0.106995	0.222046	0.291016	0.218994
41	0.776855	0.10498	0.626953	0.618164	0.146973	0.323975	0.686035	1.40332	1.30273	0.75293	0.373047	0.763184	1.25293	1.2959	1.22363	1.08203	1.1416	1.29004	1.42188	1.03906	0.398926	0.376953	0.106018	0.260986	0.291016	0.234985
42	0.496094	0.25	0.853027	0.438965	0.387939	0.157959	0.89209	1.03906	1.12207	0.841797	0.352051	0.641113	1.05176	1.49512	1.18555	1.13281	1.20312	1.35742	1.44336	1.1084	0.919922	0.322998	0.244995	0.107971	0.288086	0.354004
43	0.599121	0.186035	0.568848	0.839844	0.318115	0.345947	0.501953	1.04883	1.35254	0.899902	0.225952	0.435059	1.24414	1.21094	1.35059	1.31738	1.27441	1.47559	1.35742	1.16895	0.447998	0.304932	0.467041	0.275879	0.291992	0.327881
44	0.458984	0.295898	0.72998	0.554199	0.106995	0.308105	0.763184	1.14355	1.19922	0.88916	0.283936	0.820801	0.971191	1.47363	1.26172	1.35352	1.44727	1.50879	1.29297	1.12988	0.939941	0.479004	0.120972	0.370117	0.298096	0.273926
45	0.437012	0.220947	0.675781	0.611816	0.52002	0.448975	0.700195	1.03809	1.18555	0.87793	0.124023	0.638184	1.35547	1.41406	1.4873	1.23047	1.49902	1.56641	1.53711	1.21191	0.618164	0.294922	0.150024	0.291992	0.306885	0.281006
46	0.657227	0.177002	0.507812	0.584961	0.11499	0.168945	0.536133	1.46289	1.12598	1.00293	0.381104	0.548828	1.03809	1.34863	1.49609	1.45117	1.4541	1.61133	1.57715	1.24023	1.03809	0.60791	0.358887	0.490967	0.319092	0.245972
47	0.62793	0.373047	0.62793	0.671875	0.305908	0.355957	0.795898	1.02344	1.23047	0.991211	0.538086	0.791016	1.20801	1.5918	1.34277	1.43262	1.62793	1.67383	1.47656	1.24609	0.687012	0.61377	0.679199	0.375977	0.334961	0.167969
48	0.710938	0.331055	1.03516	0.684082	0.214966	0.215942	0.729004	0.812988	1.18848	0.820801	0.278076	0.791016	1.34473	1.37402	1.44043	1.56934	1.60156	1.75391	1.48926	1.26953	1.12891	0.468994	0.262939	0.443115	0.35498	0.0960083
49	0.490967	0.314941	0.429932	0.204956	0.312012	0.285889	0.588867	1.06445	1.07812	0.875	0.529785	0.61377	1.21875	1.61426	1.54004	1.62305	1.65918	1.6709	1.65723	1.46387	0.895996	0.832031	0.287109	0.346924	0.375	0.271973
50	0.206055	0.398926	0.649902	0.936035	0.333984	0.281006	0.771973	1.05273	1.18652	0.897949	0.299072	0.882812	1.2832	1.39258	1.54883	1.69629	1.71484	1.72852	1.74805	1.3252	1.08691	0.485107	0.818848	0.500977	0.361084	0.38208
51	0.682129	0.246948	0.662109	0.556152	0.152954	0.168945	0.657227	1.19922	1.29395	0.883789	0.51416	0.904785	1.18359	1.5332	1.62109	1.6416	1.77539	1.99414	1.83105	1.43848	1.00488	0.977051	0.702148	0.59082	0.428955	0.341064
52	0.35791	0.322998	0.499023	0.313965	0.501953	0.387939	0.689941	1.14648	1.10742	0.827148	0.765137	0.681152	1.375	1.62793	1.65332	1.70605	1.87793	1.70996	1.71387	1.69141	1.21875	0.936035	0.483887	0.546875	0.468018	0.287109
53	0.582031	0.476074	0.782227	0.868164	0.0360107	0.141968	0.577148	0.762207	1.12305	0.959961	0.521973	0.893066	1.16895	1.46094	1.78027	1.77734	1.9082	1.8877	1.60156	1.50879	1.21289	0.679199	0.706055	0.827148	0.51709	0.38208
54	0.547852	0.321045	0.953125	0.584961	0.244019	0.429932	0.679199	1.02148	1.08984	0.884766	0.743164	1.23047	1.41699	1.88574	1.63672	1.8457	1.97852	1.99316	1.92773	1.6416	1.29883	1.11816	1.10938	0.719238	0.541016	0.387939
55	0.598145	0.333984	0.406982	0.368896	0.303955	0.0689697	0.819824	0.998047	1.08887	0.804199	0.486084	0.688965	1.0166	1.30762	1.74023	1.95996	1.98242	2.04492	1.95801	1.67383	1.32422	1.00293	1	0.756836	0.596191	0.22998
56	0.491943	0.22998	0.621094	0.687012	0.230957	0.291992	0.436035	1.01855	1.13867	0.736816	0.713867	1.07129	1.61816	1.81738	1.77344	2.01562	2.01953	2.06836	2.08398	1.59668	1.48438	1.30957	0.684082	0.721191	0.657227	0.375
57	0.476074	0.525879	0.518066	0.553223	0.419922	0.215942	0.620117	1.20312	1.13281	0.919922	0.959961	1.26465	1.11133	1.58105	1.87305	1.92773	2.07031	2.17578	1.94727	2.02344	1.5	1.34473	1.19824	0.928223	0.723145	0.59082
58	0.51123	0.283936	0.649902	0.73877	0.167969	0.244995	0.769043	0.815918	1.04004	1.0166	0.793945	0.790039	1.53809	1.65039	1.74902	1.97852	2.28711	2.23438	2.0332	1.89062	1.55957	1.08496	1.44824	1.02832	0.793945	0.714844
59	0.623047	0.36499	0.875	0.154053	0.47998	0.170044	0.393066	0.902832	0.903809	0.959961	0.854004	1.15137	1.44141	1.80664	1.83496	2.01953	2.27148	2.35156	2.24609	1.74707	1.72754	1.53516	1.02734	1.06152	0.869141	0.933105
60	0.562012	0.324951	0.710938	0.959961	0.053009	0.251953	0.728027	0.899902	1.17383	1.05859	0.650879	1.34961	1.40625	1.69336	2.13672	2.10742	2.29297	2.2207	2.38867	2.29883	1.73438	1.4209	1.06152	1.21094	0.949219	0.794922
61	0.537109	0.383057	0.555176	0.459961	0.192993	0.2771	0.740234	0.875977	0.975098	1.09766	0.940918	0.98291	1.55566	1.8916	1.84375	2.24219	2.33594	2.28516	2.19922	2.04688	1.98633	1.63672	1.49707	1.25879	1.00879	0.776855
62	0.290039	0.386963	0.542969	0.349121	0.365967	0.185059	0.39502	1.32227	0.990234	0.937988	1.1582	1.27539	1.42578	1.64844	2.15234	2.26172	2.37891	2.60938	2.08789	1.99219	1.80176	1.86133	1.7207	1.24805	1.13574	1.0166
63	0.546875	0.305908	0.611816	1.02441	0.154053	0.274902	0.791992	0.819824	0.916016	0.974121	0.934082	1.20703	1.54883	1.66016	1.92676	2.17188	2.30664	2.23633	2.42188	2.4375	2.15625	1.58984	1.33203	1.26855	1.22559	0.873047
64	0.640137	0.339111	0.644043	0.495117	0.468018	0.227051	0.620117	0.694824	1.0752	0.954102	1.0293	1.12109	1.39941	1.89746	2.01172	2.16211	2.37695	2.45703	2.46484	2.31641	1.96875	1.86719	1.44141	1.50586	1.31641	0.911133
65	0.595215	0.262939	0.894043	0.38208	0.254883	0.140015	0.493896	0.953125	1.0166	0.938965	0.777832	1.29688	1.57812	1.63867	2.01172	2.25195	2.33789	2.53516	2.6875	2.22852	2.2793	1.87305	2.05664	1.65527	1.41211	1.22656
66	0.518066	0.284912	0.696777	0.763184	0.447998	0.312988	0.658203	0.905762	0.914062	1.03613	1.00781	1.26758	1.33691	2.11328	1.90723	2.28711	2.50781	2.55859	2.49219	2.64844	2.17773	2.08008	1.96875	1.67969	1.50781	1.33105
67	0.578125	0.370117	0.620117	0.566895	0.177979	0.217041	0.669922	1.05371	1.05273	0.916992	1.33789	1.32422	1.73828	1.70117	2.23828	2.44922	2.54492	2.5625	2.47656	2.50781	2.42383	2.2832	1.53711	1.74805	1.60645	1.46777
68	0.526855	0.140015	0.589844	0.714844	0.192017	0.14502	0.546875	1.0957	1.15039	1.13672	1.05273	1.26758	1.37695	1.97754	2.02734	2.44727	2.52734	2.69922	2.71484	2.60938	2.36133	1.86426	2.05078	1.92969	1.70605	1.89648
69	0.580078	0.332031	0.461914	0.26001	0.500977	0.281006	0.740234	0.759766	0.953125	0.911133	1.07129	1.31934	1.61719	1.74805	2.19336	2.35742	2.53906	2.74023	2.76562	2.6582	2.60742	2.37891	2.45312	1.875	1.80469	1.54883
70	0.504883	0.290039	0.654785	1.0459	0.120972	0.208008	0.670898	0.832031	0.964844	0.757812	0.90918	1.37793	1.61816	1.86133	2.21875	2.25195	2.56836	2.86914	2.87891	2.59961	2.41602	2.41211	2.19336	1.94434	1.94922	1.67676
71	0.709961	0.287109	1.16309	0.519043	0.549805	0.283936	0.686035	0.936035	0.914062	1.04688	1.0918	1.31055	1.59277	1.98828	2.13281	2.46289	2.62305	2.69727	2.49609	2.79883	2.74414	2.51562	1.96484	2.18555	2.00977	1.87012
72	0.49707	0.223022	0.541992	0.433105	0.373047	0.0559998	0.542969	0.879883	0.942871	1.1084	1.4248	1.27344	1.72461	1.69043	2.05273	2.38281	2.68555	2.74414	2.9082	2.93555	2.55859	2.67773	2.51367	2.35742	2.12891	1.75293
73	0.480957	0.26001	0.567871	1.00781	0.445068	0.354004	0.770996	1.08984	1	1.01367	1.13086	1.41895	1.56348	2.0293	2.06836	2.5625	2.72852	3.09375	2.89453	2.71484	2.86328	2.34766	2.7207	2.33008	2.22266	1.81738
74	0.503906	0.270996	0.567871	0.541992	0.329102	0.25293	0.73584	0.708984	0.996094	1.01367	1.18164	1.24121	1.72363	1.64258	2.24805	2.5293	2.68555	2.66016	3.19336	3.00781	2.77344	2.76172	2.48633	2.29297	2.31445	2.16406
75	0.540039	0.20105	0.507812	0.406982	0.269043	0.437988	0.38208	0.87793	0.890137	1.0498	0.955078	1.43359	1.3418	1.95508	2.16211	2.44141	2.77344	2.86523	2.79492	3.12109	2.95703	2.91992	2.31055	2.61719	2.4043	2.28711
76	0.800781	0.203979	0.838867	1.05859	0.660156	0.375	0.958984	0.928223	0.78418	1.08203	1.07227	1.47852	1.66406	1.91406	2.13672	2.25781	2.70703	2.89258	2.9082	2.86133	2.83203	2.70508	2.88281	2.5293	2.49219	2.61523
77	0.565918	0.192993	1.07227	0.615234	0.213989	0.38208	0.74707	0.689941	1.04785	0.912109	1.46973	1.16504	1.38965	1.5791	2.21484	2.52734	2.71484	2.88672	3.00781	3.24609	3.13281	3.00781	2.89453	2.5957	2.57617	2.52148
78	0.570801	0.0759888	0.541992	0.685059	0.669922	0.450928	0.540039	1.16406	0.827148	0.959961	1.22852	1.49023	1.77734	2.05859	2.15039	2.32812	2.7207	2.83789	3.11523	2.97852	2.97461	2.86523	2.60352	2.80078	2.625	2.42773
79	0.641113	0.381104	0.551758	0.527832	0.520996	0.323975	0.925781	0.930176	0.830078	0.929199	1.17188	1.49023	1.51562	1.63184	2.06641	2.58984	2.58008	2.96484	3.23438	2.92578	3.20117	3.04297	2.91797	2.96484	2.69141	2.52734
80	0.598145	0.0880127	0.422119	1.12012	0.50293	0.582031	0.76709	0.690918	0.754883	0.956055	1.00879	1.1709	1.57422	1.93652	1.98926	2.4707	2.80664	2.9707	2.7793	3.52539	3.08984	3.24805	3.25781	2.88477	2.74609	2.58789
81	0.674805	0.230957	0.728027	0.673828	0.503906	0.196045	0.562012	0.917969	0.912109	0.952148	1.04883	1.49023	1.62109	1.67578	2.25781	2.49023	2.72852	3.08203	3.14648	3.06641	3.21289	3.00977	3.21289	2.75586	2.8457	2.52344
82	0.665039	0.131958	0.913086	0.562988	0.400879	0.616211	0.946777	0.853027	0.825195	1.06348	1.4834	1.49023	1.55176	1.7793	1.94141	2.19336	2.72656	2.89258	3.08984	3.01172	3.34961	3.24219	2.73047	3.16406	2.86719	2.66797
83	0.716797	0.157959	0.907227	1.11719	0.837891	0.437012	0.816895	0.880859	0.74707	0.887207	1.22656	1.16797	1.69531	1.83594	1.87988	2.48047	2.70898	2.89844	3.4707	3.54297	3.11719	3.17383	3.37891	3.04297	2.97266	2.93359
84	0.585938	0.0450134	0.65918	0.638184	0.37793	0.634766	0.655762	1.00879	0.85498	0.839844	1.18359	1.52148	1.40039	1.44238	2.30664	2.21094	2.67383	3.22852	3.03516	3.10156	3.46094	3.25	3.32227	3.07031	3.02539	2.93164
85	0.530762	0.182007	0.467041	0.603027	0.819824	0.583984	0.87793	0.720215	0.913086	0.753906	0.992188	1.44434	1.63281	1.98926	1.93945	2.47266	2.64648	2.76367	2.99805	3.07227	3.18945	3.45703	3.25781	3.24609	3.07227	3.27148
86	0.687012	0.202026	0.583984	1.17285	0.696777	0.665039	0.916016	0.854004	0.731934	0.868164	0.975098	1.19629	1.19531	1.31641	2.10547	2.3418	2.75586	2.95898	3.07422	3.49414	3.52344	3.20703	2.97461	3.3457	3.10742	2.91797
87	0.887207	0.266113	0.727051	0.727051	0.625	0.674805	0.824219	0.890137	0.727051	0.952148	1.41504	1.4668	1.66895	1.76855	1.80762	2.47656	2.68945	2.90234	3.17773	3.15039	3.08789	3.35938	3.49609	3.25	3.12305	2.98438
88	0.915039	0.119019	0.975098	0.842773	0.703125	0.568848	0.765137	0.930176	0.63623	0.848145	1.31152	1.37305	1.2666	1.47754	1.96973	2.03906	2.6543	2.83203	3.25586	3.11133	3.44922	3.35547	3.43359	2.99023	3.11914	2.98633
89	0.676758	0.312012	0.959961	1.0498	0.565918	0.778809	0.933105	1.02344	0.687012	0.865234	1.10938	1.33008	1.5459	1.49414	1.78418	2.33594	2.63086	2.7793	2.79492	3.44336	3.28516	3.61523	3.39062	3.44531	3.23047	3.07812
90	0.791016	0.203979	0.76416	0.903809	1.02832	0.61377	1.0127	0.808105	0.734863	0.881836	1.00879	1.39355	1.35742	1.60059	1.5957	2.04492	2.60156	2.85547	3.07422	3.10938	3.4375	3.23047	3.02539	3.29883	3.24219	2.97656
91	0.704102	0.180054	0.542969	0.959961	0.578125	0.848145	0.707031	0.725098	0.73291	0.753906	0.933105	1.43457	1.37012	1.31738	1.96582	2.17578	2.49609	2.81641	3.0293	3.3457	3.18164	3.36914	3.62109	3.28711	3.24805	3.01562
92	0.796875	0.107971	0.597168	0.714844	0.991211	0.749023	1.08301	0.926758	0.596191	0.702148	1.39941	1.27344	1.44824	1.55859	1.68848	2.18555	2.48242	2.88672	3.31055	3.07422	3.42969	3.28516	3.43945	3.4043	3.24805	3.22852
93	0.915039	0.243042	0.809082	1.24512	0.902832	0.87207	1.00879	0.801758	0.50293	0.680176	1.25	1.22363	1.31934	1.21582	1.73438	2.24805	2.38477	2.71289	2.88281	3.02344	3.1875	3.39258	3.08594	3.45117	3.25586	3.10156
94	0.956055	0.3479	1.28027	0.845215	0.797852	0.797852	0.791016	1.03516	0.748047	0.631836	1.05371	1.59766	1.48242	1.27344	1.61816	1.82129	2.50977	2.68945	2.81641	3.24219	3.29688	3.54883	3.48633	3.30469	3.21484	3.35352
95	0.899902	0.425049	0.899902	0.850098	0.922852	0.960938	1.18164	0.930176	0.498047	0.671875	1.00488	1.23145	1.1582	1.33594	1.65137	2.11719	2.47656	2.94141	2.83203	3.00781	3.10742	3.22461	3.4707	2.98438	3.15625	2.94336
96	0.702148	0.280029	0.762207	1.32812	0.751953	0.949219	1.05664	0.742188	0.51123	0.670898	0.969238	1.25098	1.37109	0.913086	1.50293	1.88965	2.4375	2.54102	2.90234	2.92969	3.35352	3.31445	3.40625	3.4375	3.13672	3.05273
97	0.687988	0.397949	0.682129	0.871094	1.22754	0.826172	0.880859	0.916016	0.403076	0.681152	1.28027	1.55469	1.02148	1.39844	1.25	1.93945	2.3457	2.67188	2.97461	3.12305	3.04297	3.1543	3.07422	3.24609	3.10938	2.96875
98	0.950195	0.375977	0.779785	1.04102	0.810059	1.01172	1.24414	0.898926	0.533203	0.605957	1.19629	1.2334	1.36035	0.844238	1.55957	2.00977	2.31445	2.57227	2.64648	2.88281	3.26367	3.29297	3.45703	3.23047	3.10352	2.94922
99	1.13477	0.439941	0.98584	1.33984	1.17383	0.920898	1.1582	0.963867	0.451904	0.410889	1.06055	1.24219	1.04297	1.13379	1.37305	1.92969	2.2832	2.46289	2.66797	2.79688	2.96289	3.38867	3.22852	3.25781	3.06445	2.91406
100	1.01855	0.428955	1.30566	1.0166	1.11914	1.11133	0.938965	1.02539	0.363037	0.464111	0.957031	1.52832	1.17383	0.87207	1.32812	1.58887	2.24805	2.40039	2.60742	3.01172	3.22461	3.04688	3.23047	3.26758	3.00586	2.9668
101	1.09668	0.518066	1.02148	1.26074	1.02148	1.0498	1.08594	0.832031	0.4729	0.573242	0.952148	1.38086	1.23633	0.916016	1.17383	1.85059	2.23242	2.44141	2.86328	2.58008	2.83594	3.14258	2.97266	3.08203	3.02539	2.85742
102	0.981934	0.520996	0.811035	0.937012	1.16309	1.20117	1.2998	0.930176	0.47998	0.467041	1.33301	1.27734	1.0332	0.898926	1.27344	1.7373	2.18555	2.36328	2.47852	2.61133	2.84375	2.99219	3.29688	2.74805	2.9707	2.80664
103	1.07324	0.581055	0.787109	1.41699	0.935059	1.16797	1.06836	0.994141	0.370117	0.466064	1.21289	1.36426	1.28711	0.50293	1.125	1.70605	2.16602	2.39258	2.3457	2.85156	2.97266	3.07617	3.01172	3.15039	2.82422	2.91992
104	1.06738	0.665039	1.03906	1.18457	1.44238	1.18457	1.24512	0.808105	0.354004	0.543945	1.09473	1.41016	1.08594	0.78418	0.818848	1.77148	2.11133	2.26367	2.33984	2.42969	2.64258	3.03125	2.82812	2.97656	2.83594	2.64258
105	1.23828	0.513184	1.17676	1.16602	1.06738	1.08301	1.32617	1.32227	0.360107	0.499023	0.943848	1.30176	1.14941	0.444092	1.16211	1.75	2.06836	2.22852	2.32031	2.41406	2.86719	2.7832	3.04492	2.89062	2.76953	2.63477
106	1.13574	0.746094	1.38477	1.57812	1.37793	1.20898	1.25195	0.973145	0.365967	0.48999	0.910156	1.39941	1.05273	0.625977	0.950195	1.42188	2.05273	2.39258	2.49023	2.50977	2.51367	2.87305	2.91211	2.9043	2.70312	2.50586
107	1.09473	0.705078	1.26172	1.09961	1.39941	1.25098	1.15625	0.932129	0.427979	0.446045	1.39648	1.46777	1.11914	0.528809	0.708008	1.63867	1.84863	2.11328	2.11719	2.19922	2.71484	2.70312	2.90039	2.87109	2.63281	2.49219
108	1.06445	0.856934	0.793945	1.46777	1.18652	1.27539	1.39258	1.02148	0.414062	0.475098	1.21875	1.3418	0.944824	0.170044	0.952148	1.59082	2.06445	2.17969	2.06445	2.18164	2.37305	2.77734	2.66016	2.68359	2.56055	2.42969
109	0.983887	0.788086	1.00977	1.52734	1.50293	1.41992	1.40527	1.11133	0.3479	0.384033	1.21191	1.48828	1.14453	0.429932	0.903809	1.55469	1.99023	2.07812	1.98535	2.2168	2.48047	2.71484	2.89062	2.36523	2.48633	2.37109
110	1.13477	0.737793	1.12793	1.15234	1.18262	1.38281	1.13867	1.23926	0.38501	0.379883	0.991211	1.53223	1.00488	0.346924	0.851074	1.62793	1.98926	1.96289	2.17383	1.94824	2.27734	2.47461	2.58789	2.70703	2.41211	2.24609
111	1.66992	1.09082	1.37598	1.53906	1.79492	1.51855	1.61523	1.21094	0.658203	0.704102	1.08008	1.39062	1.12207	0.2771	0.583984	1.69043	1.97363	1.92578	1.84863	1.92188	2.30469	2.55859	2.63086	2.55859	2.33594	2.27148
112	1.29688	1.03711	1.60059	1.36621	1.19141	1.41309	1.52344	1.05273	0.479004	0.631836	1.42773	1.54102	1.19238	0.394043	0.90918	1.61914	1.97852	1.94824	1.7041	1.91016	2.12305	2.38672	2.4668	2.4707	2.25977	2.02539
113	1.24316	0.897949	1.45703	1.65723	1.50781	1.44727	1.31836	1.1416	0.660156	0.682129	1.36133	1.63281	1.17871	0.223022	0.815918	1.40527	1.93164	1.89844	1.66504	1.65625	2.13086	2.45703	2.63086	2.44922	2.18164	2.07031
114	1.58984	0.902832	1.03125	1.41113	1.62891	1.39355	1.60742	1.26367	0.600098	0.634766	1.35059	1.44922	1.32812	0.36499	0.671875	1.65332	1.94922	1.8877	1.62109	1.78125	1.97266	2.37891	2.35156	2.39258	2.01367	1.89258
115	1.40332	1.08887	1.19336	1.63477	1.42969	1.53809	1.59863	1.33691	0.673828	0.757812	1.12598	1.7373	1.14648	0.694824	0.726074	1.56836	1.95117	1.81641	1.68945	1.41699	1.88281	2.16211	2.40234	2.24023	2.07227	1.7998
116	1.33105	1.20801	1.40137	1.90234	1.80469	1.49219	1.36621	1.33594	0.791992	0.779785	1.30371	1.76074	1.30176	0.362061	1.02246	1.67773	1.96484	1.78809	1.40332	1.35254	1.81738	2.24023	2.26562	1.98535	1.94434	1.78125
117	1.66211	1.47363	1.6748	1.39355	1.40039	1.55957	1.69531	1.35254	0.757812	0.812988	1.62891	1.53809	1.36035	0.896973	0.940918	1.78418	1.97461	1.87207	1.33398	1.41895	1.79785	2.20117	2.37305	2.22852	1.90625	1.71875
118	1.44824	1.25098	1.66992	1.78418	2.02539	1.71289	1.68066	1.35645	0.89209	0.929199	1.60059	1.8877	1.34473	0.728027	0.868164	1.8584	2	1.73047	1.25586	1.08301	1.65234	2.06055	2.14648	2.13281	1.83203	1.5791
119	1.50098	1.29199	1.59082	1.80762	1.45312	1.72559	1.47754	1.40039	0.992188	1.09668	1.58008	1.92969	1.39844	0.981934	1.2168	1.65527	2.00586	1.77637	1.20312	1.0459	1.64844	2.10156	2.15234	2.10156	1.74902	1.46875
120	1.36621	1.24219	1.43457	1.36035	1.7002	1.87109	1.64746	1.31152	1.06055	1.30078	1.3584	1.70703	1.47852	0.97998	1.25684	1.8916	2.00781	1.69629	1.19727	1.01074	1.50977	1.91895	2.27148	2.02734	1.65723	1.42383
121	1.4043	1.40039	1.46582	1.96484	1.88867	1.63477	1.81641	1.66016	1.0918	1.24414	1.61914	2.08789	1.62402	1.10645	1.23535	1.8457	2.04688	1.6748	0.907227	0.713867	1.40332	1.99902	2.08398	2.00781	1.58496	1.24609
122	1.44922	1.31445	1.57227	1.86426	1.57324	1.74512	1.58301	1.45605	1.28613	1.28906	1.76465	2.11523	1.66406	1.47559	1.28027	1.98145	2.17578	1.71387	0.99707	0.680176	1.49414	2.01758	2.13867	1.91602	1.52734	1.28711
123	2.07617	1.47266	2.00586	1.8418	2.0332	1.55762	1.74707	1.54785	1.20605	1.30859	2.11133	1.93848	1.85156	1.30859	1.625	2.14844	2.2168	1.75391	0.907227	0.618164	1.28711	1.87012	2.05859	1.73926	1.47363	1.09766
124	1.57129	1.43652	1.93066	1.91211	1.72363	1.87109	1.78125	1.51074	1.24707	1.37988	1.84375	2.3125	1.875	1.60059	1.59961	2.27344	2.2832	1.78516	0.912109	0.361084	1.41699	1.95117	2.20312	1.95996	1.42383	1.02344
125	1.67383	1.60938	1.6582	2.15039	2.25195	1.62012	1.73047	1.74121	1.19727	1.64844	1.72754	2.33594	2.13086	1.69141	1.67969	2.20117	2.31641	1.77637	0.782227	0.327881	1.22656	1.82617	1.99902	1.89648	1.38281	0.977051
126	1.91602	1.5332	1.75293	1.97168	1.61328	1.87109	1.69824	1.76953	1.27344	1.55176	2.02148	2.1582	1.9834	1.71875	1.9541	2.36133	2.41016	1.81738	0.826172	0.26709	1.40723	1.90332	2.11328	1.89844	1.35156	0.85498
127	1.96973	1.64062	1.76367	1.76562	2	1.95996	1.93945	1.76172	1.40527	1.73145	2.14258	2.66406	2.21289	2.19336	2.08398	2.30078	2.46875	1.88965	0.943848	0.444092	1.20508	2.02539	2.08594	1.87012	1.3252	0.799805
128	1.60645	1.62012	1.95898	2.25586	2.17383	1.97852	1.87695	1.67578	1.60938	1.80859	2.51367	2.43945	2.2832	1.92578	2.17969	2.5332	2.55664	1.96777	0.951172	0.455078	1.44824	1.91113	2.21094	1.89258	1.31836	0.755859
129	1.97461	1.5166	2.33789	2.26562	1.62305	2.26172	1.64062	1.84766	1.58203	1.8457	2.25781	2.46484	2.36133	2.44727	2.16797	2.76172	2.63672	1.99414	1.00977	0.543945	1.2998	2.01367	2.09961	1.89844	1.35352	0.672852
130	1.83984	1.79785	2.37305	1.63281	2.34961	1.70117	2.14453	1.87988	1.78418	1.91406	2.11914	2.79297	2.48633	2.34961	2.55273	2.87695	2.7832	2.0332	1.12891	0.852051	1.50488	1.98047	2.18945	1.84668	1.36523	0.687012
131	1.89648	1.7334	1.64941	2.31055	1.94727	2.00977	2.08398	1.87793	1.77637	2.01953	2.50391	2.9082	2.54297	2.55859	2.57812	3.01562	2.81445	2.19336	1.33398	0.958008	1.51172	2.08008	2.27539	2.0293	1.4043	0.775879
132	1.71289	1.66895	1.96289	2.46289	2.48633	1.70996	1.90234	1.90137	1.85254	1.94531	2.63086	2.80469	2.9082	2.74219	2.66602	3.13477	2.89453	2.32812	1.49609	1.07812	1.71387	2.30078	2.24805	2.06445	1.4541	0.769043
133	1.72461	2.07812	1.9707	2.125	1.79102	2.13086	1.9834	1.95117	1.96094	2.25195	2.98828	3.11914	2.86914	2.91406	3.0625	3.16992	2.89648	2.58203	1.66016	1.42188	1.73535	2.25391	2.4043	2.0957	1.51855	0.795898
134	1.79688	2.0918	2.27148	2.42969	2.19922	1.76855	2.14062	2.09375	1.97852	2.38086	2.74023	3.27734	3.20312	3.30859	3.1875	3.22266	3.11914	2.59961	1.7041	1.55957	1.98535	2.36523	2.40234	2.10156	1.5918	0.87793
135	2.28125	1.85938	2.68164	2.6582	2.42773	2.03125	1.81348	2.00586	2.0957	2.73047	2.62109	3.15625	3.15234	3.14453	3.16992	3.56641	3.24219	2.77539	1.91504	1.67871	2.05664	2.44727	2.66016	2.2793	1.68555	1.02832
136	2.07422	1.85938	2.5918	2.26758	1.79883	2.18945	2.04492	1.98047	2.28125	2.54883	3.05664	3.47656	3.60742	3.55859	3.41016	3.71484	3.47852	2.89062	2.20117	2.07617	2.25977	2.54883	2.62305	2.35156	1.82031	1.14062
137	1.92969	2.13086	2.01758	2.04883	2.73047	2.17188	2.11133	2.0918	2.33008	2.62109	3.19141	3.63477	3.48242	3.54102	3.69141	3.98047	3.61133	2.99609	2.3418	2.19141	2.46875	2.88477	2.83594	2.43164	1.94043	1.23438
138	2.39062	2.30078	2.12109	2.89258	2.14453	2.50195	1.9082	2.07031	2.36133	2.87109	3.50391	3.52344	3.58984	3.60938	3.85156	4.09766	3.81445	3.23047	2.62891	2.37891	2.66211	2.90039	2.86328	2.67383	2.07227	1.39062
139	2.40039	2.70312	2.44141	2.51758	2.64844	1.81836	2.06641	2.26953	2.55664	2.83398	3.22461	3.86133	3.77148	4.07031	3.77344	4.18359	3.9668	3.33008	2.83594	2.78516	2.86328	3.0332	3.10547	2.82617	2.22656	1.60156
140	1.90527	2.39453	2.49805	2.0625	1.92578	2.19141	2.18555	2.09766	2.42188	2.89258	3.25391	4.04688	3.75	4.17578	4.28906	4.23438	4.14844	3.54297	3.03125	2.90039	3.00977	3.20508	3.19531	2.89844	2.39062	1.80469
141	2.32031	2.31445	2.75977	2.69336	2.43945	1.7998	1.97559	2.31836	2.48047	3.05859	3.45703	4.02734	4.26562	4.59766	4.31641	4.57031	4.32422	3.66211	3.33398	3.08398	3.24414	3.30859	3.43359	3.03516	2.56445	2.12891
142	2.19336	2.2793	2.79102	3.10938	2.5957	2.16797	1.97363	2.32812	2.38477	3.10938	3.74219	4.31641	4.17188	4.54688	4.65625	4.80078	4.50391	4.04688	3.68945	3.58203	3.28906	3.75	3.47266	3.0918	2.74023	2.1875
143	2.23047	2.48633	2.5625	2.26953	2.04297	2.02344	2.02344	2.15625	2.33984	3.20508	3.85547	4.42969	4.70703	4.63672	4.80078	5.13281	4.71875	4.3125	3.71875	3.58203	3.83984	3.83594	3.65625	3.33984	2.9668	2.3457
144	2.09961	2.42969	2.38477	2.92383	2.92969	2.18555	2.03906	2.31641	2.49805	3.40039	3.95508	4.43359	4.5625	5.04688	5.04688	5.25391	4.93359	4.75	4.02734	3.89062	3.82227	3.9668	3.89062	3.57617	3.1582	2.6582
145	2.03125	2.57422	2.5625	3.14648	2.31445	2.66016	1.79199	2.47461	2.69727	3.43945	3.86328	4.69141	5.08984	5.16016	5.27344	5.36328	5.12891	4.82422	4.27734	4.40234	4.36719	4.22656	3.98828	3.88867	3.37305	2.77344
146	2.09375	2.44531	3.11133	2.58203	2.80664	1.95215	2.33203	2.29492	2.69336	3.20508	4.0625	5.05078	4.82812	5.64844	5.17578	5.34766	5.40234	4.96484	4.53906	4.38672	4.32031	4.31641	4.38281	4.07031	3.5957	2.94531
147	2.63477	2.69531	3.09375	2.46094	2.08398	2.50586	2.11719	2.21289	2.9375	3.51172	4.39844	4.89453	5.58984	5.36328	5.67188	5.79688	5.63281	5.19922	5.05469	4.6875	4.92188	4.89062	4.54297	4.25781	3.82227	3.21289
148	2.4082	2.55859	2.72266	3.47461	2.53516	1.68457	2.09961	2.20117	2.91016	3.69336	4.48047	4.85938	5.32422	5.90234	5.78516	6.12109	5.76562	5.44141	5.19531	5.39844	4.80469	4.98828	4.84375	4.41797	4.0625	3.51562
149	2.23047	2.76758	2.94922	2.88281	2.81836	2.26758	2.03125	2.37891	2.97266	4.07422	4.48047	5.59766	5.39453	5.9375	6.10938	6.26562	6.15234	5.53906	5.17578	5.33594	5.47266	5.11719	4.80469	4.44922	4.29297	3.81836
150	2.64844	2.58984	2.71094	2.32422	2.25391	1.76367	2.15625	2.54297	3.00586	4.01172	4.49609	5.41406	5.71484	5.96875	6.22266	6.53906	6.4375	5.77734	5.65625	5.77344	5.34766	5.44922	5.37109	4.83984	4.55469	4.22656
151	2.83203	2.36523	3.05273	3.17578	3.18359	2.18555	1.94629	2.23242	3.07617	3.93555	4.62109	5.26953	5.65234	6.46094	6.61719	6.82422	6.55078	6.13281	5.96094	6.08203	5.99609	5.49609	5.48828	5.17578	4.79688	4.23828
152	2.26758	2.72656	3.54297	3.60742	2.4668	2.01367	1.8252	2.23633	3.13672	3.89453	4.98047	6.10156	6.25391	6.64844	6.83984	6.57812	6.80469	6.28125	6.44531	6.125	5.93359	6.19141	5.89844	5.63281	5.03906	4.59766
153	2.42383	2.68164	3.64648	2.55664	2.85742	2.08008	2.08398	2.14453	3.36133	4.31641	5.13672	5.87109	6.13281	7.01562	6.59375	7.10938	7.01953	6.83594	6.62109	6.62109	6.55469	6.30859	5.79297	5.78906	5.29297	4.80859
154	2.82031	2.62891	2.62305	3.32227	2.31836	2.82422	1.74414	2.30469	3.3125	4.28516	5.14844	5.67188	6.71094	6.88281	7.20312	7.4375	7.35156	7.07031	6.78906	6.96094	6.44531	6.40625	6.22266	5.85938	5.54688	4.89453
155	2.57617	3.03516	3.05273	3.6582	2.67578	1.78906	1.76758	2.54492	3.35547	4.29297	5.10547	6.62109	6.34766	7.17188	7.30469	7.63281	7.46484	7.76562	7.04688	6.94531	7.21875	6.80078	6.63281	6.13672	5.79297	5.14062
156	2.74609	3.10938	2.98828	2.84766	2.97461	2.26367	1.91699	2.13086	3.4707	4.41406	5.25781	6.48047	7.42188	7.59766	7.4375	7.85156	7.74219	7.70703	7.73047	7.50391	7.11328	6.76172	6.9375	6.15234	6.04297	5.52344
157	2.04492	2.79883	3.37695	2.8457	2.36914	1.35059	1.75977	2.3457	3.25586	4.55078	5.60938	6.02344	6.75781	7.23828	7.92188	8.21094	7.91797	7.80859	7.75391	7.89062	7.58203	7.58984	6.72656	6.51562	6.30078	5.83984
158	2.17383	2.74805	3.91211	4.01172	3.34375	2.42383	1.67578	2.31836	3.40234	4.59375	5.60156	7.10938	7.33594	8.20312	8.23438	7.78906	8.28125	8.00781	7.60156	7.72656	7.92969	7.67188	7.23438	6.98047	6.54688	6.46484
159	2.77148	3.11133	3.75586	3.24609	2.59375	1.6416	1.59766	2.00195	3.35156	4.61328	5.94922	6.86719	7.36719	7.79297	8.03125	8.28125	8.35156	8.25781	8.13281	8.41406	8.16406	7.71875	7.65234	7.38281	6.78516	6.23828
160	2.69531	3.29883	3.06445	2.63867	2.96484	1.875	1.44336	2.42383	2.98438	4.63281	5.73047	6.48047	7.37109	8.21094	7.99219	8.71875	8.47656	8.21875	8.40625	8.70312	8.51562	8.16406	7.47656	7.625	7.01562	6.32422
161	2.46484	3.75391	3.04492	3.54297	2.44922	2.25586	1.69824	2.51562	3.10938	4.31641	5.40625	7.54688	7.66797	8.27344	8.61719	8.85938	8.32812	8.44531	9.01562	8.51562	8.49219	8	8.13281	7.65234	7.23438	6.76953
162	2.87305	3.43555	3.61523	4.09375	2.83008	1.92773	1.38867	2.02344	3.22656	4.66406	6.31641	7.27344	7.50391	8.15625	8.88281	9.07031	8.85938	8.83594	9.11719	9.21875	8.875	8.9375	8.36719	7.80859	7.44531	6.91406
163	3.10547	3.23047	3.44531	2.83789	3.12109	2.60547	1.31836	1.87793	3.24023	4.78516	6.27734	6.92969	8.17188	8.80469	8.39062	9.49219	9.08594	9.04688	9.10156	9.34375	8.63281	8.95312	8.86719	7.82422	7.64844	6.88281
164	2.52539	3.21289	3.86133	3.64062	2.47656	1.61133	1.38574	1.8877	3.53906	5.32812	6.4375	8.11719	7.97266	8.9375	9.21875	8.76562	9.44531	9.46094	9.44531	9.16406	9.60938	8.82812	8.30469	8.07031	7.84375	7.11328
165	2.63672	3.46289	3.89453	4.15234	3.46875	2.10352	1.64355	2.24219	3.48828	4.82812	6.28516	7.54297	8.64844	9.38281	9.16406	9.52344	9.48438	9.80469	10.0781	10.1094	9.24219	9.48438	8.94531	8.5625	8.01562	7.44922
166	3.06836	3.41797	3.67188	3.06641	2.74414	1.13281	1.64746	2.28906	3.50781	4.89844	5.94922	7.23438	8.32031	8.95312	9.625	9.6875	9.78906	10.3984	9.78125	9.66406	10.1094	9	9.29688	9.03125	8.1875	7.66406
167	2.56055	3.53516	3.21289	3.26367	3.01953	2.1875	1.51172	1.78418	3.45508	5.51562	6.83984	8.63281	9.32031	9.40625	9.36719	9.76562	9.9375	10.2109	9.92188	9.80469	9.64844	10.0703	9.60938	9.24219	8.33594	8.35156
168	2.87695	3.34375	3.60352	4.32031	2.55664	1.56152	0.96582	1.7998	3.66992	5.32812	6.83984	7.65234	8.47656	9.39844	9.75781	10.0938	10.0703	10.1641	10.1328	10.75	10.5078	10.0234	9.08594	8.99219	8.47656	7.78516
169	2.58594	3.65625	4.21484	3.74414	2.96289	1.58594	1.42676	1.51953	3.63867	5.11328	7.14062	7.57031	8.98438	8.94531	10.0625	10.4609	10.2109	10.25	10.1328	10.2266	9.96094	9.9375	9.52344	9.10156	8.59375	7.88672
170	2.33594	3.38086	4.15625	3.06445	3.24023	2.35547	1.12793	2.19336	3.80469	5.37109	6.71094	8.76562	9.10938	9.96094	9.39844	9.53125	10.2969	10.3438	10.8672	10.3203	10.8438	10.5312	10.125	9.00781	8.69531	8.25
171	2.68359	3.75391	3.60156	4.20312	2.56055	1.96191	0.758789	2.12109	3.62109	5.43359	6.44531	8.20312	8.99219	9.79688	10.1094	10.3438	10.4453	10.1328	10.7812	11.3438	10.3438	10.1875	10.1875	9.13281	8.78906	7.87109
172	3.25195	3.33789	4.00781	4.11328	3.58594	2.39844	1.04102	1.51562	3.76562	5.55859	7.21875	7.95312	9.17188	10.1094	10.2578	10.4453	10.5156	10.2812	10.7109	10.9219	10.9453	10.5391	9.53125	9.64844	8.85938	7.95312
173	2.74805	3.0957	3.54297	2.84961	2.83984	1.44336	1.13379	1.6582	3.81641	5.76562	7.42578	9.03125	9.14844	10.1875	10.2891	10.3828	10.5391	10.5938	10.6484	10.9922	10.7344	10.6172	10.1641	9.97656	8.92188	8.17969
174	2.4375	3.4043	4.06641	3.78711	3.12695	1.90137	0.712891	1.82227	3.47852	5.67188	7.49609	8.54688	9.75781	9.57812	10.1719	10.6953	10.7344	10.7109	11.5312	11.3203	11.1094	10.4844	10.6641	10.25	8.96094	8.125
175	3.42773	3.41992	4.60938	4.67188	2.70312	1.26562	0.75293	1.46875	3.87695	5.17578	7.125	8.33594	9.34375	10.4688	10.7031	10.9453	10.8281	10.8828	10.875	11.0469	10.8359	11.1328	9.92969	9.79688	8.98438	8.32031
176	2.79688	3.35156	4.63672	3.30469	3.07422	1.91113	1.04492	2.08008	4.10156	5.54688	7	9.30469	10.0547	10.2266	10.8125	9.95312	10.5781	11.1641	10.9844	11.125	11.3594	10.5781	10.4688	9.63281	8.99219	8.58594
177	2.76172	3.79883	3.41016	3.47266	3.35938	1.83594	0.332031	2.10742	3.41211	5.47656	7.76562	8.78125	9.50781	10.8047	9.875	10.7109	11.0391	11.5859	11.0234	11.4297	11.1172	11.0859	10.7422	9.53125	9	8.23438
178	3.23047	3.91406	3.92578	4.69531	2.67773	1.41992	0.48291	1.51855	3.44531	5.76953	7.72266	8.64844	10.625	10.2734	10.6797	10.6875	11.1172	11.1562	10.7891	11.1094	11.0625	10.9609	11.0234	9.47656	8.97656	8.32031
179	2.71875	3.32617	3.85352	3.91211	3.6875	2.44336	0.687988	1.58398	3.33594	6.01172	7.88281	9.49219	9.92969	10.3984	10.7656	10.5078	10.6875	10.9531	11.4375	11.0625	11.7734	10.6875	9.875	9.9375	8.9375	8.24219
180	3.01562	3.70312	4.31641	3.37695	2.91211	1.71777	0.536133	1.6084	3.4375	5.69531	7.28516	9.07031	9.78125	10.6172	10.2656	10.7969	10.7188	10.7891	11.3047	11.6172	11.0625	11.3828	10.3594	10.1562	8.89062	7.84766
181	2.9043	3.83594	4.89844	4.44922	3.22656	2.28906	0.63916	2.0957	3.74414	5.72656	7.5	8.96094	10.1641	10.0156	10.875	10.9922	10.5938	10.7031	10.7656	10.8438	11.6641	10.5625	10.8516	10.3594	8.83594	7.79297
182	2.68555	4.375	4.53906	4.36719	2.7793	1.39453	0.460938	1.80957	3.7832	6.23047	8.28125	9.69531	9.79688	10.8594	11.0625	9.82812	10.6484	10.2109	10.8672	11.1172	10.7812	11.1172	10.8828	9.77344	8.76562	7.85547
183	2.71289	4.03516	3.86133	2.88086	3.27344	2.01953	1.2002	1.70898	3.78516	5.88281	8.08594	9.40625	10.2266	10.6484	10.5234	10.5469	10.3047	10.2188	11.2031	11.3594	11.3359	10.9531	9.70312	9.48438	8.67969	7.66406
184	3.23438	3.89844	3.6875	4.30469	3.46484	1.66602	0.776855	1.66309	3.73828	6.04688	8.20312	9.125	10.1641	10.7188	9.85156	10.4297	10.2734	10.3906	10.6641	10.6484	10.3047	10.2656	10.0781	9.3125	8.59375	8.05469
185	2.69531	3.69727	4.55859	4.97266	2.83008	2.03906	0.596191	1.50781	4.14844	6.09766	7.59375	9.58594	10.5547	10.6875	10.6484	10.1172	10.0391	10.3828	10.5391	10.7578	11.3281	11.1172	10.6562	9.10156	8.49219	7.86328
186	2.77734	3.92773	4.17578	3.13672	3.74805	2.13477	1.49414	2.28906	4.08594	6.51953	7.82031	10.1016	10.2031	10.4062	10.8203	10.3672	10.0391	10.2266	10.4922	10.8828	10.3125	10.4844	10.1328	9.50781	8.38281	7.53906
187	3.0957	4.09766	4.65625	4.23047	3.01953	1.40039	0.918945	2.13867	4.08594	6.40625	8.58594	9.42969	10.7656	10.9688	9.64844	10.4141	9.94531	10.3594	9.96094	10.0547	11.1172	10.3438	9.55469	9.64844	8.26562	7.54297
188	3.27539	4.07031	4.53906	5.05078	3.35352	2.76758	0.576172	2.01172	3.875	6.39453	8.34375	9.15625	10.1094	9.89844	10.5859	9.25	9.69531	10.4766	10.6719	10.6172	10.0391	10.4219	10.0938	9.78906	8.14062	7.19922
189	2.52148	4.07031	4.46094	3.44922	2.91406	1.77539	1.74121	1.89648	4.13672	6.44922	8.53906	10.3359	11.1719	11.0781	10.2812	9.875	9.17188	9.89844	10.1328	10.0547	10.7891	9.76562	10.4688	9.05469	8.03125	7.05469
190	3.06055	3.93164	3.7168	3.77734	3.46289	2.30664	1.0127	2.07031	4.29297	6.15625	7.77344	9.67188	10.4766	10.5547	10.4688	9.67969	9.28906	9.55469	9.3125	9.54688	9.71875	10.5312	9.21094	8.69531	7.85156	6.62891
191	2.88086	4.27734	4.36719	4.84766	3.55078	1.68066	1.12207	2.24414	3.80078	6.0625	8.1875	9.25781	10.0312	10.2109	9.75781	9.16406	8.9375	9.17188	9.4375	10.1562	10.4219	10.0156	9.5	8.50781	7.75	6.92188
192	3.12695	3.79883	4.94922	4.55859	2.99414	2.31836	1.88281	2.26172	4.45312	6.17188	8.78125	10.375	10.625	10.4688	9.95312	9.50781	9.125	8.875	9.57812	9.5625	9.51562	9.5625	9.5625	8.19531	7.64062	6.77344
193	3.10742	4.125	4.80078	3.17578	3.73633	2.0332	1.13184	2.38672	4.97266	6.52344	8.53125	9.78906	10.2812	9.84375	10.1172	9.50781	8.42188	8.15625	8.95312	8.97656	9.77344	9.92188	9.72656	8.5625	7.41406	6.96094
194	2.79492	3.62695	4.07812	4.42188	3.20898	2.30273	1.68652	2.44727	4.30859	6.23438	8.75	9.25781	10.3359	10.4922	9.02344	8.47656	8.45312	8.03125	8.77344	9.46094	9.45312	8.92188	8.25781	8.60156	7.30469	6.55469
195	2.74219	3.79688	4.66016	5.19531	3.42383	2.51758	2.18555	2.47266	4.28125	6.15234	7.93359	10.5547	10.4844	10.3828	9.64844	8.49219	8.29688	8.08594	8.57812	9.27344	9.24219	9.64844	8.64062	8.69531	7.13281	6.375
196	3.19336	3.80469	4.00781	3.26562	3.10938	1.80566	1.16992	2.85938	3.94336	6.96094	8.48438	10.1953	10.6719	10.5	9.64844	8.33594	7.96875	7.9375	7.91797	8.44531	8.99219	9.08594	9.0625	7.94531	6.88281	6.09375
197	2.70508	3.49414	4.69141	4.64453	3.56836	3.07812	2.01758	2.80859	4.09375	6.63281	8.82812	9.21875	10.0547	10.1484	9.14062	7.83594	7.67188	7.48828	8.42969	8.50781	8.78125	8.8125	8.89062	7.48828	6.86719	5.82812
198	2.68555	4.21484	5.20703	5.13281	3.63672	1.96777	1.98926	2.4375	4.27734	6.32422	8.63281	10.5625	11.1641	9.90625	9.01562	8.14844	7.36328	7.53906	7.85156	8.47656	8.77344	8.88281	7.54688	7.30859	6.77734	5.77344
199	3.08398	4.22656	5.04297	3.54688	3.14648	2.4668	2.22656	2.72266	4.46094	6.61719	8.89844	10.1094	10.2578	9.88281	9.21094	8.04688	7.0625	7.33984	6.80859	7.71875	8.11719	8.00781	8.01562	7.01172	6.67969	5.39453
200	3.21484	3.74805	3.85547	3.79102	3.73828	2.24414	1.78613	2.55859	4.44922	6.77734	8.05469	9.26562	10.3438	9.09375	9.07812	7.125	6.57422	6.73828	7.00781	7.63672	9.00781	8.36719	8.26562	7.27344	6.45703	5.69922
201	2.52539	3.83594	4.36328	5.24609	3.33789	2.53516	1.3457	2.9082	4.47656	7.01953	8.79688	10.5078	10.4219	10.1094	7.97266	7	6.15625	6.35156	6.82422	7.65234	7.49609	8.3125	7.63672	7.37109	6.25391	5.53125
202	2.94922	4.11328	4.32031	4.32812	3.49023	2.2832	2.64258	2.90625	4.8125	7.06641	8.64844	9.92969	9.91406	9.6875	8.375	6.84766	5.90234	5.83594	6.55859	6.78516	8.36719	7.65234	7.23828	7.33594	6.04688	5.53125
203	2.98242	4.00391	4.81641	3.80664	3.27344	2.68359	2.32227	2.82422	4.79297	6.94141	8.64062	9.5	10.3594	9.42969	8.54688	6.37891	5.69531	5.44531	6.20703	7.16406	6.87891	7.90234	7.50391	6.58984	5.85547	5.19141
204	3.08594	4.57812	5.35938	4.27734	3.68164	2.92188	1.78027	3.2168	4.65234	6.6875	8.9375	10.7656	9.94531	9.79688	7.67188	6.51562	5.12891	4.61328	6	6.60938	7.91016	7.18359	7.63672	6.17969	5.65625	4.84766
205	3.27539	4.24609	4.74609	5.05469	3.74414	2.10547	2.98438	2.99414	4.53125	6.83984	8.10938	9.60156	10.0234	8.74219	8.25	6.36328	5.10156	4.53906	5.42188	6.30469	6.41406	7.46484	6.57422	5.97266	5.41797	4.67969
206	2.86523	4.08984	4.25391	3.4043	3.24609	3.2832	2.24219	3.2207	4.6875	6.48828	8.72656	9.44531	9.99219	9.34375	8.03906	5.58984	4.78125	4.44141	5.76172	6.3125	7.4375	7.11719	6.48047	5.77734	5.26172	4.34766
207	2.69922	3.99414	3.92578	4.73828	3.73242	2.32031	2.30859	3.42773	4.98828	6.51172	8.53125	10.4531	10.3281	9.07812	7.47266	5.36719	3.92969	4.23438	5.03125	6.0625	6.14844	6.71094	6.77734	5.95312	5.15234	4.28125
208	3.01953	4.45312	4.97656	5.17969	3.44336	2.5918	2.89648	3.03711	4.39453	7.00781	8.69531	9.47656	9.98438	9.20312	6.90234	5.27734	3.73438	3.71094	4.35156	5.48438	6.96484	6.66016	6.47656	6.05859	4.97656	4.10938
209	2.68555	4.24219	4.48438	3.5957	3.5332	2.55273	2.12305	3.03906	4.97266	6.53906	8.92969	9.4375	10.4141	9.16406	7.21875	5.03516	3.31055	3.67188	4.625	5.71094	5.73438	6.38281	5.66797	5.95312	4.8125	3.91602
210	2.68164	4.22266	4.94922	3.96484	3.38477	2.82422	2.60742	3.53125	5.48438	6.82422	8.04688	10.2188	9.73438	8.42969	7.30078	4.71484	3.08594	3.43359	4.13281	5.125	6.48047	6.47656	5.90234	5.28516	4.62109	3.99609
211	2.86914	4.01562	4.60547	5.27734	3.74414	2.65234	2.99805	3.29492	5.00781	6.73828	8.67188	9.40625	9.46875	8.70312	6.59766	4.84375	2.63672	2.9668	4.14844	5.12109	5.50391	6.1875	6.16797	4.95703	4.30469	3.91992
212	3.10156	4.37109	4.75781	4.37109	3.75977	2.87695	2.22852	3.55664	4.96484	6.46094	8.4375	9.42188	9.92188	8.41406	7.03906	4.71875	2.29688	2.66406	3.81641	5.08594	6.03516	5.88672	5.87109	4.77344	4.35547	3.59766
213	2.53711	4.0625	3.81445	3.76367	3.32812	3.15039	2.92188	3.35156	4.55469	6.67188	8.51562	9.90625	9.35938	8.60156	6.70703	3.83008	1.87305	2.19336	3.75586	4.68359	5.25391	5.99219	5.18359	4.625	4.21094	3.28516
214	2.69336	4.33984	4.63281	4.4375	3.65039	2.33008	2.85938	3.05273	4.60547	6.54688	8.74219	9.25781	9.53906	8.61719	6.61719	3.89844	1.66699	2.04297	3.66016	4.61719	5.67969	5.46484	5.26172	4.84375	3.85352	2.94922
215	3.36523	4.01172	5.10156	4.97656	3.50781	3.21875	2.65234	3.45312	4.64453	7.06641	8	9.36719	9.47656	8.07812	6.49609	3.88672	1.72559	1.53906	3.63672	4.80859	5.19141	5.60156	5.6875	4.9375	3.69336	2.99414
216	2.94141	3.58203	4.88281	3.42383	3.52344	2.43359	2.7168	3.31445	4.84766	6.89062	8.48438	9.71094	9.60938	8.60156	6.08984	3.80469	1.36914	1.49023	3.14648	4.37109	5.46875	5.45703	4.96875	4.69922	3.49609	2.61328
217	3.34766	3.98828	4.11719	4.58594	3.43359	2.88672	2.51172	3.17383	4.76953	6.83594	8.42969	9.01562	9.03125	7.875	6.17969	3.81445	1.09668	1.08105	3.09766	4.24219	4.84766	5.19922	4.91406	4.26172	3.38477	2.42773
218	2.92578	3.8418	4.78125	5.19141	3.74219	2.91406	3.00586	3.8457	4.82031	6.85156	8.20312	9.25781	9.55469	8.16406	6.0625	3.91211	0.845215	1.08887	3.38086	4.67188	4.88672	5.33984	4.91406	3.97656	3.13086	2.5332
219	2.57812	3.57422	4.00781	3.47852	3.7207	2.92578	2.39844	2.84375	4.85156	6.76953	8.39844	9.44531	8.98438	7.66797	6.14062	2.90234	1.05371	1.40039	3.08789	4.21484	5.04688	4.80469	4.88281	3.83594	3.06445	2.42578
220	2.82812	4.17969	4.76562	4.04688	3.35547	2.70117	2.41406	3.18945	4.85547	6.35938	8.03125	8.8125	9.57812	8.01562	5.92969	3.21289	1.15039	1.0293	3.0293	4.01562	4.73047	4.97656	4.33984	3.79688	2.92188	2.18555
221	2.69531	4.20703	5.19141	5.09375	3.51367	2.92383	3.0918	3.40625	4.66797	6.44922	8.34375	8.98438	8.96875	8.23438	5.82031	3.56641	1.29102	1.58203	2.85547	4.57812	5.17578	4.88281	4.42969	4.08984	2.86523	2.08984
222	2.51562	3.83789	4.83594	4.33984	3.51367	3.36133	2.68164	3.37891	4.58984	6.32422	7.90625	9.14062	8.57812	7.28125	6.16406	3.63281	1.29395	1.96582	3.11914	4.18359	4.29688	4.55469	4.60938	4.11719	2.85156	1.77539
223	2.71289	3.87109	3.91211	3.77539	3.45508	2.45312	2.23242	3.77734	4.53516	6.28125	7.90625	8.75	9.17188	7.73438	5.68359	3.73828	1.58008	1.79883	3.35742	3.78711	4.90234	4.74219	4.44922	3.73633	2.80078	1.94043
224	2.89062	3.85547	4.30078	4.42578	3.41211	2.63281	3.13672	2.86914	4.84375	6.05859	8.08594	8.75	8.61719	7.58984	5.78125	3.57617	1.63867	1.95117	3.24219	4.29297	4.17969	4.32422	3.91797	3.61133	2.75781	1.7041
225	2.48633	4.00391	4.27734	4.65234	3.66992	2.61523	2.4043	2.95703	4.28125	6.42969	7.75391	8.64062	8.65625	7.46094	5.80859	3.21484	1.83105	2.35547	3.32617	3.94727	4.66406	4.41016	4.04688	3.35938	2.79688	1.89062
226	2.69141	4.27734	4.75391	3.35547	3.61914	3.00781	2.68555	3.36914	4.57812	6.17188	8	8.82031	8.58594	7.83984	5.37109	3.47461	1.96484	2.81836	3.21094	3.85547	3.86328	4.48438	4.31641	3.30078	2.63477	1.86621
227	3.14453	4.04688	5.1875	4.28516	3.32031	2.78906	2.89258	3.12891	4.88281	5.88672	7.55469	8.61719	8.78125	7.37109	5.83594	3.94531	2.14258	2.71484	3.41211	4.08203	4.60938	3.96289	4.02734	3.2832	2.79688	2.00977
228	2.75	3.82422	4.41797	4.92188	3.32617	3.12891	2.17188	3.19141	4.52344	5.99609	7.50781	8.20312	8.20312	7.68359	5.70703	3.99219	2.60156	2.36328	3.43555	3.95703	3.90039	4.16406	3.49219	3.53906	2.61133	1.71777
229	3.15234	3.9707	4.17969	3.32031	3.45703	2.45117	2.58008	3.06641	4.5	5.94531	7.65234	8.5625	8.64062	7.14453	6.11719	4.17969	2.8418	2.55664	3.33398	3.72656	4.26562	3.81641	3.77734	3.5625	2.66406	1.94434
230	3.19531	4.21875	3.75391	4.21875	3.32812	2.95898	2.7207	2.70117	4.10156	6.15234	7.66016	8.32812	8.04688	7.02734	5.55469	3.91602	2.93164	3.00195	3.4375	4.0625	3.79492	4.00391	3.88672	3.2793	2.67578	1.93555
231	2.48438	4.11328	4.76172	4.62891	3.32227	2.95898	2.13086	2.92578	4.05078	5.98828	7.57422	7.90625	8.55469	7.15625	5.48828	3.99805	3.00586	2.79297	3.37891	3.68555	4.05859	4.01953	3.45703	3.19922	2.72266	2.13477
232	2.61328	3.94922	4.30078	4.05469	3.5293	2.36133	2.63477	2.74805	4.01562	5.87109	7.13281	8.28125	8.07812	7.12891	5.80469	4.03125	3.00391	3.21094	3.76172	3.82617	3.75391	3.50781	3.44141	2.96875	2.73047	2.27539
233	2.64453	3.72852	4.70312	3.74609	3.45508	2.3418	2.42773	2.57422	4.16016	5.875	7.03516	7.99609	7.65234	7.43359	5.47656	4.30859	3.23047	3.48633	3.625	3.76562	3.73633	3.60742	3.42773	3.02344	2.86719	2.17188
234	2.62891	4.07812	4.17969	4.10547	3.22656	2.48633	2.24219	3.125	4.00391	5.69922	7.13281	7.60547	8.21094	6.73828	5.72266	4.50781	3.4375	3.33203	3.71289	3.58008	3.33203	3.4375	3.39062	2.87891	2.82031	2.38672
235	2.29883	3.83789	4.51172	4.37891	3.0957	2.58594	2.23047	2.21875	4.08594	5.58203	7.42188	8.10156	7.76172	7.22656	5.92969	4.59766	3.78125	3.43164	3.41406	3.67969	3.79688	3.45703	3.06641	3.15234	2.7168	2.39453
236	2.68945	4.02734	3.53516	3.28516	3.3418	2.71289	1.87695	2.39844	3.84375	5.36328	6.92578	7.79688	7.78906	6.90234	5.75781	4.39844	3.76758	3.76758	3.81641	3.53711	3.14453	3.43945	3.04688	3.15039	2.69922	2.44141
237	2.36523	3.84961	4.32031	4.14062	3.14844	2.62891	2.24219	2.4668	3.83203	5.44922	6.96484	7.30469	7.53125	6.77344	5.75781	4.49609	3.96094	4.12891	3.73438	3.43164	3.57227	3.02148	3.35352	2.80859	2.69336	2.38086
238	2.69336	3.37109	4.66797	4.57422	3.16797	2.48828	1.87207	2.46484	3.71094	5.09766	6.66797	7.77734	7.97656	6.96094	5.64844	4.58984	4.01562	3.81445	3.6543	3.54297	2.99023	3.07227	2.91602	2.83203	2.63281	2.65039
239	2.77734	3.65039	4.4375	3.0332	3.3125	2.63672	1.68262	2.67773	3.62109	5.35938	6.57812	7.4375	7.27344	6.67969	5.98828	4.75391	4.02734	3.5918	3.59375	3.33789	3.26367	2.88281	2.7168	2.57227	2.69922	2.6582
240	2.76172	3.4668	3.77539	4.20312	3.25781	2.23047	2.11133	1.97461	3.46094	4.96875	6.96484	7.02734	7.76562	7.10156	5.45703	4.84375	4.19141	3.6875	3.47852	3.23438	3.09766	2.90625	2.61914	2.69727	2.67773	2.62695
241	2.94531	3.58203	4.38281	4.29688	3.06055	2.38086	1.64746	2.10742	3.66406	4.9375	6.38281	7.28516	7.07812	6.24609	5.71875	4.95312	4.27734	3.83203	3.79492	3.34961	2.94141	2.8457	2.89648	2.3418	2.65039	2.80273
242	3.10742	3.59766	3.59766	3.18164	2.82227	1.94043	1.87012	2.04297	3.32031	4.90234	6.47656	7.16797	7.48438	6.62891	5.96094	4.64062	4.32422	3.64453	3.57227	3.17578	3.00586	2.70898	2.51172	2.67969	2.59375	2.63672
243	2.73633	3.67578	4.29688	3.83984	3.19922	2.42383	1.76367	1.95117	3.34766	4.58984	6.14453	6.94922	6.96875	6.74609	5.60938	4.80859	4.1875	3.87109	3.58008	3.01953	2.52734	2.27734	2.19727	2.51953	2.5625	2.75391
244	2.43555	3.62305	4.61328	3.99609	2.90039	2.12695	1.38672	1.93555	3.47266	4.86719	6.07422	7.16406	6.84766	6.46094	5.60547	4.89844	4.27734	3.97852	3.32227	3.44727	2.7832	2.18164	2.25781	2.30859	2.53906	2.59375
245	2.43555	3.47656	4.16406	4.09375	2.95703	2.32031	1.7666	2.01172	3.16406	4.72266	6.48438	6.67969	7.13281	6.58594	5.78516	4.93359	4.36328	3.83789	3.51367	2.72852	2.21484	2.17773	2.19727	2.30664	2.45703	2.62109
246	2.44922	3.45117	3.58594	3.15234	3.07227	2.24609	1.58887	1.58496	3.19336	4.69922	6.04688	6.69922	6.80078	6.13281	5.88672	4.99609	4.43359	3.88281	3.49609	2.71094	2.56055	2.11523	1.78418	1.99512	2.41016	2.63867
247	2.43164	3.56055	3.79492	3.88086	2.97852	2.0918	1.1084	1.52734	2.84961	4.57031	5.84766	6.64062	6.96094	6.5	5.35547	4.98438	4.62109	3.96875	3.36914	3.05664	1.98535	2.0957	1.78418	2.12891	2.40039	2.79688
248	2.11523	3.62891	3.77148	4.01953	2.86719	2.27148	1.58105	1.52734	2.83008	4.62891	5.60547	6.40625	6.41797	6.16406	5.70312	4.76953	4.34375	4.22266	3.19922	2.41211	2.20508	1.38281	1.81348	1.73535	2.37305	2.73047
249	2.43555	3.53125	4.16797	2.96484	2.5332	1.83594	1.40625	1.29883	2.78516	4.42188	5.58203	6.44141	6.96094	6.16797	5.69922	4.87891	4.47656	3.89844	3.10352	2.5	2.01367	1.64648	1.62012	1.87793	2.30664	2.57812
250	2.32617	3.36133	4.48828	3.86914	2.99805	2.11328	0.978027	1.82617	2.85742	4.43359	6.03516	6.27734	6.1875	6.04297	5.28125	4.87109	4.39453	3.64453	3.29883	2.7207	1.77441	1.33691	1.34961	1.86035	2.23438	2.67188
251	2.63086	3.48633	3.72852	3.82227	2.68164	1.48926	1.36816	1.0293	2.70312	4.16016	5.5625	6.09766	6.74609	5.92578	5.52734	4.81641	4.27734	3.67188	3.14258	2.28906	1.80957	1.36621	1.26367	1.61621	2.14258	2.52734
252	2.5332	3.69531	3.68945	2.9375	2.69922	2.08008	0.933105	1.15918	2.86523	4.01953	5.36328	6.10156	5.98828	6.07031	5.51953	4.83984	4.15234	3.62891	3.22852	2.14062	1.50391	1.35254	1.36719	1.66992	2.13281	2.52344
253	2.76172	3.37305	3.24805	3.48047	2.81055	1.71582	0.87207	1.10742	2.62109	3.98633	5.09375	6.04688	6.11719	5.61328	5.55078	4.94922	4.16016	3.54492	2.80664	2.46875	1.59473	0.647949	0.935059	1.35059	2.12109	2.46875
254	2.78906	3.48438	4.01953	3.82422	2.70508	1.94629	0.820801	1.19727	2.53516	4.03906	5.10156	5.69141	6.04688	5.78516	5.15234	4.59375	4.19922	3.66016	2.96484	1.9541	1.32324	0.990234	0.937988	1.50098	2.09766	2.42578
255	2.62305	3.26172	3.69922	3.44141	2.64453	1.89844	0.655762	1.26758	2.58594	3.99023	5.49219	5.84375	5.94531	5.80078	5.20312	4.67578	4.04688	3.59766	2.93945	2.18359	1.26465	0.522949	0.638184	1.2666	2.03125	2.38281
256	2.44336	3.55078	4.01562	3.24414	2.30078	1.71191	0.828125	0.926758	2.50586	3.82422	5.05859	5.66016	6.10156	5.51562	5.19922	4.64453	4.09766	3.5332	2.9375	2.03125	1.23535	0.703125	0.871094	1.17773	1.95703	2.54492
257	2.27539	3.19141	3.45508	3.18945	2.79102	1.88379	0.851074	1.0459	2.39648	3.77734	4.9375	5.37109	5.61328	5.55469	5.02734	4.61719	3.98438	3.49414	2.66797	1.75391	1.125	0.460938	0.640137	1.36426	1.88672	2.47852
258	2.30859	3.45508	3.81836	3.51172	2.45703	1.33008	0.501953	0.643066	2.44336	3.54297	4.54688	5.51953	5.92578	5.32031	5.06641	4.55078	3.93945	3.52734	2.63477	2.06641	1.26172	0.306885	0.520996	1.12891	1.90625	2.38477
259	2.11719	3.12109	2.99023	2.83203	2.42969	1.90137	0.678223	0.973145	2.44531	3.66406	4.58984	5.32422	5.25	5.40625	5.13672	4.5625	3.8457	3.63086	2.74805	1.79199	0.902832	0.293945	0.332031	1.29297	1.84375	2.45703
260	2.01758	3.07031	3.57422	3.45898	2.54102	1.12988	0.48291	0.835938	2.3418	3.55273	5.03516	4.99219	5.76953	5.05859	4.80859	4.32031	3.69336	3.32031	2.52539	1.7002	1.23633	0.322021	0.554199	1.10547	1.83203	2.33984
261	2.2168	3.00977	3.81836	3.50977	2.4082	1.83203	0.775879	1.04492	2.38867	3.40039	4.63672	5.07031	5.13672	4.99609	4.81641	4.28906	3.75781	3.14258	2.82422	1.91211	0.845215	0.244019	0.578125	1.17383	1.82422	2.19141
262	2.18164	2.91211	3.64258	2.72266	2.45117	1.28809	0.316895	0.925781	2.16016	3.52344	4.46484	5.03906	5.52344	5.03125	4.76172	4.28516	3.76953	3.11523	2.33203	1.74707	1.1377	0.465088	0.692871	1.35645	1.84277	2.36914
263	2.3418	2.99414	3.1582	3.06836	2.07031	1.69629	0.458008	0.618164	2.22266	3.35156	4.14453	4.73828	4.8125	4.87109	4.69531	4.19531	3.79297	3.05859	2.44922	1.70801	0.916992	0.595215	0.446045	1.04492	1.84277	2.23828
264	2.39062	2.9707	3.59766	3.35352	2.42969	1.46289	0.787109	0.953125	1.96777	3.54297	4.08594	4.85938	4.875	4.85547	4.44922	4.11719	3.64062	2.9668	2.41797	1.91602	1.2207	0.443115	0.862793	1.39844	1.84473	2.28516
265	2.47656	2.99219	2.92578	3.02148	2.24414	1.63574	0.0329895	0.772949	2.05859	3.32617	4.5	4.61328	5	4.5625	4.50781	4.24219	3.63086	3.03711	2.56641	1.62402	0.916016	0.76416	0.794922	1.24512	1.81348	2.31836
266	2.52734	2.92773	3.45508	2.88867	2.22266	1.4502	0.625	1.09766	2.01172	3.16016	4.24609	4.48438	4.6875	4.62891	4.48438	3.75195	3.49023	2.95508	2.24023	1.66211	1.24707	0.679199	0.916016	1.40625	1.82031	2.34375
267	2.39062	2.93555	3.68359	2.92383	2.25586	0.967773	0.696777	0.895996	1.99902	3.05859	3.95117	4.55469	4.90625	4.53125	4.15234	3.73438	3.4043	2.93945	2.21094	1.90527	1.14258	0.980957	0.866211	1.36914	1.85059	2.35352
268	2.23633	2.69141	3.27539	3.0625	2.1875	1.73926	0.214966	0.704102	1.95215	3.22461	3.71484	4.30469	4.38281	4.35547	4.16797	3.73438	3.37695	2.90039	2.22266	1.51758	1.2334	0.990234	1.16113	1.28613	1.79883	2.23633
269	2.05273	2.91406	2.97266	2.57227	2.1875	0.868164	0.427979	0.716797	2.12109	3.08984	3.71484	4.17578	4.71484	4.22656	4.16797	3.73242	3.31055	2.875	2.20898	1.69531	1.2627	0.894043	1.24023	1.61621	1.76172	2.25977
270	2.05664	2.78906	3.02148	2.98828	1.86328	1.62207	0.862793	1.10059	2.10352	3.03125	4	4.19141	4.05859	4.13281	4.01953	3.5625	3.22266	2.87695	2.42578	1.76953	1.22559	1.09473	1.07617	1.32031	1.72168	1.98926
271	1.89746	2.75586	2.99023	3.0918	2.16797	1.08203	0.445068	0.919922	1.94043	2.99414	3.79883	3.96094	4.49219	4.09766	3.75781	3.71289	3.05664	2.57617	2	1.56934	1.34766	1.05469	1.23535	1.55273	1.75977	2.16797
272	1.8252	2.73828	3.26758	2.39258	1.9502	1.50293	0.462891	1.12109	2.08203	2.68555	3.51953	3.89453	3.82227	3.73438	3.91406	3.26172	3.11523	2.48242	2.08008	1.63574	1.29492	1.28418	1.2793	1.52148	1.74023	2.10742
273	1.85645	2.8418	3.49609	2.76953	1.9541	1.22656	0.951172	1.07324	2.03125	2.76953	3.27344	3.8457	4.16016	3.86523	3.71875	3.17773	2.99023	2.42773	2.05078	1.78027	1.40723	1.23535	1.38184	1.56543	1.71973	2.06641
274	1.90234	2.77148	2.90039	2.87891	2.00391	1.40234	0.745117	0.812988	2.00195	2.68359	3.30273	3.65625	3.72656	3.79492	3.49219	3.19531	2.96094	2.41406	2.23438	1.48242	1.32129	1.16797	1.21387	1.5293	1.76074	2.07031
275	2.02734	2.54688	2.94141	2.60156	1.89258	1.21582	0.464111	1.19336	1.93848	2.7168	3.39062	3.61133	3.70117	3.66211	3.4707	3.16211	2.88086	2.31055	1.91699	1.62402	1.31445	1.2666	1.3418	1.4082	1.7002	2.02734
276	2.25391	2.48047	2.57422	2.54688	1.95703	0.911133	0.952148	1.13867	2.08008	2.57422	3.47266	3.51172	3.83789	3.46875	3.41016	3.08008	2.71289	2.33984	1.86035	1.70605	1.40527	1.25098	1.3291	1.65527	1.67773	2.08008
277	1.97461	2.51562	3.03516	2.5625	1.625	1.40723	0.710938	1.15332	1.98145	2.61328	3.16016	3.35547	3.4668	3.36914	3.2832	2.98828	2.66211	2.23828	1.83203	1.45117	1.33789	1.39941	1.37207	1.42285	1.65137	1.93945
278	2.04883	2.63477	2.87891	2.64062	1.97461	0.87793	0.655762	1.16895	1.99707	2.61719	2.92578	3.30469	3.63086	3.2793	3.11328	2.78125	2.58008	2.23438	1.7998	1.63086	1.43457	1.31152	1.31348	1.54102	1.63867	1.85938
279	2.13281	2.38477	3.10938	2.31055	1.68164	1.45508	0.949219	0.942871	1.86914	2.55859	2.86133	3.17969	3.19727	3.21094	3.06641	2.60547	2.41406	2.26172	2.01758	1.48926	1.38086	1.26074	1.4248	1.5	1.6084	1.7959
280	1.88281	2.49609	2.6543	2.57031	1.63281	1.04785	0.850098	1.2041	1.87988	2.4375	2.98828	3.07617	3.44922	3.11719	2.91602	2.66602	2.25391	2.10547	1.66602	1.44336	1.30176	1.28516	1.38672	1.47754	1.54199	1.70312
281	1.72656	2.29688	2.92188	2.62109	1.79688	1.2832	0.680176	1.24902	1.72168	2.30078	3.00977	2.90234	2.94141	2.91992	2.88281	2.5957	2.23633	2.07617	1.71191	1.50781	1.41016	1.2793	1.3252	1.43164	1.53809	1.67285
282	1.81543	2.3457	2.3457	2.08789	1.62207	1.10645	0.973145	1.17676	1.80176	2.31641	2.7207	2.9668	3.22266	2.87305	2.75391	2.52344	2.17578	1.85547	1.61523	1.45508	1.24707	1.35352	1.25977	1.2959	1.40039	1.6123
283	1.58301	2.21094	2.66211	2.54883	1.75488	1.09766	0.929199	1.26172	1.7373	2.33398	2.5625	2.83008	2.71289	2.70508	2.76367	2.42578	2.11914	1.7959	1.72754	1.34668	1.36133	1.25293	1.37695	1.4043	1.39258	1.58105
284	1.53906	2.0918	2.84766	2.35938	1.42969	1.10547	0.76123	1.11133	1.67188	2.3418	2.47656	2.64648	2.93164	2.6582	2.50586	2.31055	2.04688	1.72168	1.59961	1.39941	1.21191	1.20508	1.2793	1.27734	1.3418	1.55078
285	1.53027	2.2207	2.76758	2.18945	1.64453	0.828125	0.975098	1.16406	1.68359	2.24219	2.56641	2.65039	2.60156	2.55078	2.47266	2.15625	1.93359	1.70898	1.43848	1.35059	1.2832	1.18066	1.16797	1.32129	1.28809	1.44238
286	1.54395	2.10547	2.44922	2.30664	1.47168	1.2041	0.967773	1.35156	1.74316	2.1582	2.52148	2.56445	2.58203	2.5332	2.40234	2.06836	1.86914	1.63086	1.41504	1.29004	1.21094	1.17676	1.18457	1.25293	1.21484	1.37598
287	1.69824	2.09961	2.69336	2.18945	1.39062	0.793945	0.800781	1.21387	1.83496	1.96777	2.42969	2.35742	2.64258	2.38867	2.27539	2.04688	1.79004	1.6123	1.34082	1.3291	1.18359	1.20117	1.13672	1.18164	1.12598	1.21094
288	1.69043	2.0625	2.21484	2.25586	1.56055	1.19238	0.875	1.28906	1.68066	1.98633	2.13281	2.35938	2.37695	2.25195	2.19531	1.93457	1.71484	1.51758	1.49609	1.16602	1.17676	1.0918	1.15527	1.12695	1.11523	1.23145
289	1.7334	2.06641	2.53906	2.07422	1.33887	0.923828	1.0293	1.29492	1.7666	1.93945	2.13477	2.32422	2.46484	2.19727	2.10742	1.89746	1.6582	1.49023	1.24805	1.16602	1.0498	1.05371	0.995117	1.02344	1.05762	1.13477
290	1.67871	1.85547	2.71484	2.19922	1.51855	1.07715	0.911133	1.17578	1.72559	1.80566	2.12109	2.08789	2.13867	2.07617	2.07031	1.8252	1.59766	1.4873	1.25391	1.12305	1.11816	0.998047	1.04688	1.02539	1.06543	1.07812
291	1.77832	1.94824	2.42773	2.25195	1.26367	0.923828	0.846191	1.35156	1.70312	1.83301	2.10938	2.09961	2.31836	1.97852	1.88184	1.67383	1.54297	1.3584	1.10742	1.05859	0.976074	0.99707	0.921875	0.956055	0.990234	1.02344
292	1.51074	1.90332	2.28711	1.86719	1.36035	0.824219	1.09766	1.32422	1.62109	1.74609	2.02344	2.02148	1.95215	1.89941	1.84668	1.58789	1.4502	1.31055	1.17188	1.05469	1.0332	0.98291	0.924805	0.950195	0.922852	0.976074
293	1.41797	1.8457	2.25195	2.20312	1.29785	0.954102	0.987793	1.2666	1.70312	1.81445	1.76855	1.92383	2.125	1.8584	1.78613	1.55566	1.39746	1.14648	1.14844	0.981934	0.87793	0.891113	0.862793	0.880859	0.865234	0.936035
294	1.30957	1.875	2.21094	2.0293	1.14746	0.708984	0.809082	1.29199	1.63086	1.70605	1.71777	1.82129	1.76465	1.77148	1.67871	1.46484	1.29883	1.09961	1	0.939941	0.914062	0.855957	0.847168	0.811035	0.808105	0.838867
295	1.30762	1.97852	2.36523	1.82324	1.34961	0.950195	1.08691	1.14941	1.62988	1.60547	1.68652	1.7998	1.88672	1.67676	1.58008	1.43359	1.24707	1.05762	0.981934	0.911133	0.856934	0.787109	0.800781	0.749023	0.75293	0.791016
296	1.1582	1.77441	2.54688	2.09375	1.09473	0.699219	0.850098	1.29395	1.55273	1.54883	1.77344	1.66406	1.65918	1.59082	1.58496	1.37012	1.18262	1.01074	0.894043	0.873047	0.823242	0.786133	0.708984	0.682129	0.701172	0.686035
297	1.12891	1.58301	2.17383	1.96484	1.25195	0.950195	0.855957	1.30273	1.5293	1.56836	1.6416	1.59668	1.66211	1.5127	1.47266	1.24902	1.12012	0.979004	0.948242	0.794922	0.815918	0.756836	0.686035	0.64209	0.649902	0.666016
298	1.23926	1.52441	2.20508	2.00391	1.08984	0.617188	0.978027	1.21875	1.43066	1.56934	1.51074	1.56738	1.66016	1.48047	1.37402	1.18066	1.05762	0.905762	0.805176	0.790039	0.73877	0.683105	0.625	0.625	0.601074	0.618164
299	1.34473	1.6377	1.96289	1.79395	1.12598	0.825195	0.923828	1.29004	1.45703	1.46484	1.33887	1.43555	1.48828	1.40234	1.29688	1.14258	0.979004	0.85498	0.787109	0.746094	0.720215	0.649902	0.61084	0.566895	0.554199	0.570801
300	1.22852	1.61719	2.14453	1.98242	1.10742	0.62793	0.790039	1.1748	1.39941	1.4209	1.3457	1.36621	1.54199	1.30078	1.25586	1.07031	0.960938	0.820801	0.681152	0.684082	0.679199	0.580078	0.525879	0.521973	0.508789	0.529785
301	1.24316	1.53223	2.13086	1.86328	0.944824	0.62207	0.924805	1.21777	1.34668	1.25	1.39258	1.31348	1.32129	1.25293	1.18164	1.04785	0.884766	0.786133	0.704102	0.676758	0.63623	0.595215	0.506836	0.466064	0.467041	0.493896
302	1.30762	1.52441	2.29297	1.77441	1.14746	0.665039	0.912109	1.29883	1.35352	1.24805	1.27832	1.27344	1.42871	1.16895	1.10742	0.991211	0.848145	0.720215	0.676758	0.608887	0.624023	0.556152	0.440918	0.422119	0.427002	0.470947
303	1.19336	1.43555	2.00586	1.90918	0.902832	0.498047	0.776855	1.20703	1.3291	1.17773	1.1709	1.18457	1.19141	1.09082	1.06836	0.901855	0.776855	0.64209	0.580078	0.592773	0.566895	0.504883	0.422119	0.375	0.388916	0.418945
304	1.12305	1.4248	2.13867	1.79395	1.06641	0.604004	0.85791	1.19824	1.42676	1.16113	1.01855	1.18262	1.29199	1.0752	0.981934	0.851074	0.726074	0.579102	0.553223	0.558105	0.563965	0.474121	0.375977	0.315918	0.354004	0.383057
305	1.05859	1.34473	1.83008	1.62891	0.941895	0.447021	0.880859	1.27637	1.3291	1.07129	1.00684	1.07324	1.06152	1.03613	0.974121	0.812988	0.682129	0.515137	0.495117	0.539062	0.512207	0.423096	0.355957	0.312012	0.321045	0.350098
306	0.943848	1.24707	1.90039	1.88965	0.897949	0.599121	0.769043	1.16895	1.36426	1.05176	1.03418	1.0293	1.12109	0.963867	0.87207	0.759766	0.638184	0.505859	0.504883	0.480957	0.512207	0.440918	0.313965	0.249023	0.291992	0.321045
307	0.963867	1.31348	2.07227	1.77246	0.960938	0.319092	0.782227	1.23926	1.33594	1.02734	0.944824	1.00586	1.00879	0.900879	0.87793	0.744141	0.577148	0.452881	0.422119	0.467041	0.470947	0.39502	0.268066	0.232056	0.264893	0.304932
308	0.799805	1.25	2.09766	1.76953	0.830078	0.501953	0.879883	1.23926	1.31641	0.98584	0.850098	0.949219	1.0166	0.838867	0.775879	0.698242	0.520996	0.425049	0.393066	0.458984	0.464111	0.378906	0.240967	0.192993	0.240967	0.287109
309	0.75293	1.27441	1.89355	1.68457	0.966797	0.292969	0.766113	1.16797	1.25195	0.924805	0.71582	0.851074	0.998047	0.791016	0.727051	0.631836	0.513184	0.37793	0.331055	0.414062	0.437988	0.3479	0.224976	0.152954	0.220947	0.272949
310	0.868164	1.17285	1.9873	1.78027	0.792969	0.322021	0.758789	1.25293	1.27148	0.876953	0.690918	0.85498	0.888184	0.762207	0.698242	0.603027	0.478027	0.353027	0.327881	0.404053	0.422119	0.324951	0.192993	0.117004	0.203979	0.272949
311	0.792969	1.19043	1.69824	1.72559	0.932129	0.326904	0.875977	1.12793	1.22852	0.845215	0.703125	0.816895	0.912109	0.736816	0.64502	0.582031	0.487061	0.298096	0.312988	0.384033	0.409912	0.343018	0.161011	0.0770264	0.187988	0.244995
312	0.839844	1.08789	1.84766	1.58203	0.866211	0.19397	0.76416	1.21191	1.24609	0.810059	0.63916	0.72998	0.804199	0.670898	0.623047	0.53418	0.429932	0.273926	0.244995	0.35498	0.4021	0.306885	0.157959	0.0780029	0.182007	0.238037
313	0.751953	1.0957	2.01953	1.75586	0.803223	0.224976	0.754883	1.22363	1.19824	0.881836	0.554199	0.73291	0.869141	0.625	0.541992	0.521973	0.406006	0.245972	0.222046	0.341064	0.385986	0.320068	0.130981	0.0490112	0.177979	0.227051
314	0.865234	1.08301	1.84766	1.7207	0.88916	0.116028	0.815918	1.14844	1.18066	0.768066	0.437012	0.710938	0.724121	0.582031	0.538086	0.478027	0.384033	0.192017	0.19104	0.343018	0.379883	0.287109	0.14502	0.0469971	0.178955	0.228027
315	0.774902	1.04102	1.80762	1.56641	0.793945	0.218018	0.803223	1.21289	1.12891	0.72998	0.398926	0.634766	0.799805	0.538086	0.476074	0.438965	0.364014	0.180054	0.187012	0.324951	0.37207	0.311035	0.144043	0.0709839	0.18396	0.22998
316	0.676758	1.07422	1.75391	1.69727	0.879883	0.130981	0.725098	1.16309	1.14258	0.64209	0.396973	0.637207	0.649902	0.527832	0.419922	0.429932	0.349121	0.128052	0.17395	0.312988	0.38501	0.322998	0.14502	0.09198	0.192993	0.234009
317	0.657227	1.14648	1.69043	1.65723	0.845215	0.133057	0.785156	1.21289	1.11914	0.649902	0.355957	0.628906	0.711914	0.495117	0.407959	0.419922	0.333984	0.135986	0.131958	0.327881	0.36792	0.290039	0.175049	0.125977	0.206055	0.245972
318	0.592773	0.974121	1.76172	1.58008	0.875	0.203003	0.854004	1.19238	1.125	0.612793	0.288086	0.563965	0.664062	0.48291	0.371094	0.381104	0.322021	0.119995	0.119995	0.312012	0.397949	0.340088	0.199951	0.156982	0.222046	0.253906
319	0.609863	0.827148	1.93262	1.62012	0.876953	0.0559998	0.766113	1.16699	1.11816	0.569824	0.198975	0.582031	0.666992	0.441895	0.304932	0.37207	0.313965	0.116028	0.117981	0.312012	0.373047	0.303955	0.223999	0.18396	0.241943	0.291016
320	0.485107	0.910156	1.74707	1.68555	0.815918	0.25293	0.751953	1.15918	1.06543	0.571777	0.144043	0.583984	0.653809	0.375	0.327881	0.331055	0.304932	0.114014	0.182007	0.353027	0.365967	0.35791	0.217041	0.176025	0.262939	0.274902
321	0.478027	0.895996	1.75684	1.62891	0.893066	0.192993	0.880859	1.31055	1.17383	0.574219	0.161011	0.541992	0.611816	0.37793	0.237061	0.304932	0.302979	0.119995	0.144043	0.312988	0.426025	0.381104	0.279053	0.244019	0.287109	0.291992
322	0.559082	0.937012	1.64941	1.50586	0.850098	0.272949	0.824219	1.17871	1.1377	0.625	0.0539856	0.550781	0.603027	0.354004	0.23999	0.321045	0.298096	0.133057	0.162964	0.335938	0.387939	0.344971	0.304932	0.279053	0.319092	0.310059
323	0.439941	0.950195	1.60645	1.68652	0.875	0.346924	0.730957	1.21191	1.16504	0.608887	0.122009	0.598145	0.592773	0.362061	0.170044	0.323975	0.301025	0.167969	0.182007	0.388916	0.457031	0.420898	0.308105	0.313965	0.343994	0.331055
324	0.507812	0.884766	1.70996	1.68066	0.984863	0.161011	0.951172	1.22754	1.16406	0.589844	0.177979	0.518066	0.661133	0.343994	0.154053	0.304932	0.302002	0.182983	0.188965	0.354004	0.415039	0.38501	0.364014	0.360107	0.37207	0.35498
325	0.468994	0.876953	1.82227	1.52637	0.866211	0.512207	0.823242	1.19141	1.16699	0.598145	0.189941	0.544922	0.529785	0.334961	0.131958	0.292969	0.306885	0.203003	0.27002	0.383057	0.504883	0.465088	0.403076	0.39502	0.406982	0.39209
326	0.512207	0.828125	1.68848	1.63477	0.974121	0.297119	0.887207	1.36328	1.12305	0.608887	0.175049	0.623047	0.640137	0.302979	0.0809937	0.283936	0.303955	0.244019	0.285889	0.446045	0.444092	0.5	0.446045	0.429932	0.440918	0.419922
327	0.515137	0.833008	1.73926	1.62305	0.938965	0.557129	0.941895	1.21289	1.11621	0.708984	0.213989	0.549805	0.53418	0.302002	0.0910034	0.230957	0.309082	0.23999	0.289062	0.416992	0.543945	0.454102	0.427002	0.404053	0.478027	0.451904
328	0.454102	0.834961	1.63086	1.57129	0.993164	0.416016	0.905762	1.29004	1.10645	0.618164	0.278076	0.577148	0.641113	0.337891	0.0350037	0.289062	0.321045	0.280029	0.298096	0.50293	0.50293	0.566895	0.518066	0.503906	0.516113	0.525879
329	0.466064	0.826172	1.50977	1.58008	0.943848	0.601074	0.966797	1.31055	1.18652	0.652832	0.387939	0.667969	0.600098	0.364014	0.0549927	0.304932	0.329102	0.320068	0.336914	0.470947	0.600098	0.515137	0.554199	0.544922	0.557129	0.512207
330	0.504883	0.808105	1.70215	1.69922	0.996094	0.574219	1.00977	1.24609	1.15723	0.674805	0.430908	0.60791	0.64209	0.354004	0.098999	0.327881	0.344971	0.321045	0.425049	0.499023	0.559082	0.625977	0.605957	0.59082	0.600098	0.551758
331	0.535156	0.899902	1.81152	1.63086	1.1377	0.674805	1.00586	1.35352	1.15527	0.705078	0.407959	0.605957	0.62207	0.302002	0.0889893	0.323975	0.358887	0.349121	0.425049	0.575195	0.663086	0.669922	0.583008	0.658203	0.64502	0.591797
332	0.462891	0.776855	1.68555	1.4873	0.98877	0.765137	1.0332	1.33301	1.15332	0.721191	0.455078	0.698242	0.631836	0.443115	0.156982	0.321045	0.37793	0.375977	0.450928	0.579102	0.623047	0.612793	0.692871	0.699219	0.692871	0.634766
333	0.509766	0.869141	1.7002	1.68164	1.11133	0.547852	1.12598	1.39453	1.19141	0.751953	0.505859	0.687988	0.661133	0.322021	0.219971	0.300049	0.397949	0.430908	0.454102	0.617188	0.73584	0.763184	0.728027	0.742188	0.742188	0.682129
334	0.454102	0.818848	1.51367	1.70605	1.12305	0.924805	1.14258	1.33594	1.20508	0.780762	0.621094	0.75	0.609863	0.446045	0.189941	0.354004	0.429932	0.458008	0.543945	0.64502	0.694824	0.693848	0.791016	0.727051	0.793945	0.758789
335	0.51416	0.850098	1.56836	1.5459	1.13184	0.707031	1.11914	1.34375	1.28125	0.816895	0.673828	0.73877	0.772949	0.459961	0.273926	0.391113	0.451904	0.49292	0.61084	0.690918	0.78418	0.834961	0.772949	0.826172	0.848145	0.804199
336	0.569824	0.868164	1.75195	1.65039	1.10352	0.926758	1.09863	1.3252	1.25488	0.897949	0.711914	0.75	0.617188	0.468994	0.274902	0.459961	0.477051	0.528809	0.605957	0.740234	0.789062	0.887207	0.888184	0.888184	0.903809	0.901855
337	0.561035	0.879883	1.64355	1.6582	1.1377	0.796875	1.30273	1.58887	1.21387	0.998047	0.625977	0.875	0.797852	0.577148	0.355957	0.416992	0.556152	0.544922	0.604004	0.75293	0.870117	0.815918	0.926758	0.946777	0.961914	0.890137
338	0.51123	0.870117	1.69238	1.62598	1.33203	0.921875	1.23438	1.40527	1.33398	1.03027	0.73291	0.821777	0.676758	0.450928	0.37207	0.51416	0.559082	0.603027	0.666016	0.819824	0.876953	1.00781	0.925781	1.04492	1.02344	0.954102
339	0.643066	0.979004	1.65527	1.58398	1.12305	1.00488	1.11523	1.42285	1.34375	0.971191	0.854004	0.846191	0.853027	0.64502	0.443115	0.516113	0.592773	0.672852	0.769043	0.87793	0.962891	0.920898	1.05371	1.08887	1.08496	1.01172
340	0.629883	0.910156	1.53418	1.76465	1.25195	1.05762	1.3916	1.44434	1.375	1.04883	0.912109	0.97998	0.803223	0.597168	0.509766	0.490967	0.619141	0.664062	0.788086	0.87793	0.973145	1.08984	1.09277	1.1377	1.14941	1.07422
341	0.705078	0.923828	1.5752	1.68652	1.33887	1.16992	1.24902	1.42383	1.39941	1.10938	0.956055	0.914062	0.84082	0.694824	0.471924	0.586914	0.655762	0.705078	0.830078	0.960938	0.98584	1.14648	1.17383	1.125	1.21387	1.13672
342	0.742188	1.0498	1.73828	1.50293	1.24902	0.896973	1.25586	1.70605	1.42188	1.08008	0.837891	0.953125	0.819824	0.710938	0.583008	0.678223	0.699219	0.748047	0.815918	1.03125	1.12695	1.06348	1.16211	1.23633	1.28516	1.20508
343	0.746094	0.88623	1.66504	1.74609	1.28906	1.31738	1.48926	1.50586	1.38184	1.11914	0.954102	1.08984	0.904785	0.736816	0.646973	0.634766	0.742188	0.791992	0.919922	1.05469	1.09961	1.29395	1.2998	1.32129	1.35156	1.33008
344	0.751953	1	1.68066	1.78027	1.28027	1.06348	1.33789	1.58008	1.36328	1.18457	1.03223	1.0166	1.05176	0.868164	0.567871	0.770996	0.786133	0.847168	1.01172	1.1084	1.23047	1.18945	1.32715	1.38086	1.42188	1.38672
345	0.754883	1.08691	1.66797	1.59668	1.52637	1.27734	1.43359	1.6084	1.36523	1.19238	1.08008	1.06348	0.858887	0.708008	0.808105	0.782227	0.833008	0.911133	1.03516	1.19727	1.21387	1.38281	1.41992	1.44531	1.49316	1.48438
346	0.674805	0.98291	1.46094	1.69922	1.26465	1.19531	1.49609	1.52246	1.52148	1.23047	1.18457	1.21094	1.09863	0.970215	0.737793	0.74707	0.880859	0.975098	1.00586	1.20117	1.40723	1.43555	1.42578	1.58691	1.56543	1.48438
347	0.74707	0.994141	1.65137	1.72168	1.41797	1.32812	1.41504	1.66113	1.48438	1.26074	1.16797	1.12402	0.964844	0.935059	0.799805	0.85791	0.930176	1.03027	1.10547	1.27637	1.28516	1.33984	1.5459	1.625	1.63672	1.57227
348	0.887207	1.0127	1.70312	1.71094	1.5293	1.33887	1.52637	1.71875	1.4668	1.29688	1.10938	1.21875	1.17773	1.06543	0.854004	0.957031	0.980957	1.01465	1.22168	1.37207	1.48633	1.60645	1.57422	1.57129	1.70996	1.63867
349	0.782227	1.0127	1.67383	1.70801	1.38184	1.22266	1.62695	1.73438	1.50391	1.33105	1.19922	1.31738	1.0459	1.02832	0.950195	0.916016	1.03418	1.12402	1.25586	1.35352	1.45312	1.57227	1.76465	1.70312	1.7832	1.71484
350	0.804199	1.03613	1.70996	1.77441	1.45312	1.58691	1.60938	1.6416	1.56934	1.42871	1.34375	1.2334	1.26172	0.932129	0.998047	1.08887	1.08691	1.22852	1.31738	1.4502	1.60254	1.63379	1.64941	1.79297	1.85547	1.78906
351	0.911133	1.0332	1.68945	1.75879	1.40918	1.25	1.60156	1.65527	1.5918	1.54297	1.39941	1.33594	1.20703	1.22461	0.912109	1.09375	1.14062	1.2041	1.27148	1.5918	1.57227	1.7373	1.76465	1.85059	1.92676	1.92285
352	0.981934	1.05762	1.45508	1.55371	1.69043	1.55762	1.55078	1.62891	1.70508	1.57227	1.37988	1.44043	1.25098	1.13477	1.20508	1.04883	1.19727	1.25781	1.40723	1.51367	1.71875	1.62695	1.8623	1.9082	1.99805	2.00586
353	1	1.11328	1.66113	1.80957	1.39062	1.34375	1.77344	1.99902	1.65137	1.45215	1.29688	1.3418	1.23047	1.25586	1.10254	1.17285	1.25195	1.31152	1.51367	1.625	1.69043	1.92285	1.8877	2.08594	2.06641	2.08203
354	1.07031	1.01855	1.79297	1.86035	1.55566	1.55957	1.74023	1.74707	1.62109	1.55273	1.3877	1.41406	1.33301	1.27246	1.16113	1.26855	1.31738	1.36621	1.54004	1.65039	1.83301	1.8623	1.99512	2.09961	2.13867	2.12891
355	1.01074	1.04785	1.72656	1.66992	1.68066	1.46582	1.53418	1.74316	1.73145	1.63184	1.54199	1.5918	1.51855	1.32324	1.22559	1.23145	1.33008	1.41406	1.60742	1.74512	1.80469	1.94434	2.00391	2.03125	2.20117	2.14648
356	1.01367	1.06738	1.71191	1.75195	1.48633	1.5752	1.87598	1.75586	1.74805	1.59863	1.5918	1.44531	1.27539	1.44434	1.3457	1.43359	1.38574	1.50684	1.53906	1.85645	1.89648	2.01953	2.0918	2.15234	2.26367	2.23242
357	1.09863	1.06348	1.54297	1.78613	1.5791	1.62109	1.75879	1.72559	1.7666	1.49902	1.56836	1.52441	1.55762	1.25586	1.36133	1.43848	1.42969	1.5957	1.66602	1.71289	1.91797	1.89453	2.13672	2.22852	2.32422	2.29688
358	1.0166	1.11035	1.57129	1.79883	1.50684	1.44531	1.60156	2.10547	1.79297	1.60645	1.46094	1.71094	1.42285	1.58398	1.3291	1.3623	1.48438	1.6582	1.86133	1.90723	1.99902	2.21094	2.23633	2.27148	2.38281	2.35938
359	0.991211	1.0918	1.73535	1.75293	1.80664	1.82324	1.94434	1.85547	1.81445	1.68652	1.55176	1.54395	1.64062	1.51172	1.52539	1.49805	1.53809	1.59082	1.83301	2.02148	2.01953	2.11523	2.1875	2.30469	2.43555	2.42578
360	0.98877	1.13574	1.62598	1.85254	1.48828	1.47363	1.71777	1.89844	1.75684	1.65723	1.71094	1.62305	1.58105	1.65918	1.47461	1.58203	1.59082	1.73242	1.74609	1.84668	2.09375	2.21484	2.28125	2.5	2.48438	2.58984
361	1.16309	1.13672	1.75098	1.82617	1.64746	1.76855	1.8291	1.93066	1.73145	1.6748	1.75391	1.82227	1.67871	1.59863	1.50879	1.54492	1.6416	1.85645	1.88086	2.05469	2.11133	2.25195	2.3418	2.47461	2.5293	2.61719
362	1.17383	1.13867	1.72168	1.59766	1.78906	1.54199	1.91797	1.80371	1.70508	1.69531	1.72559	1.63379	1.66016	1.48047	1.58496	1.7666	1.68359	1.79785	2.00586	2.17188	2.11914	2.10938	2.38281	2.38281	2.56836	2.50781
363	1.03223	1.17871	1.54395	1.88379	1.5459	1.73438	1.76758	1.96094	1.90332	1.71289	1.5918	1.80762	1.69434	1.85059	1.72266	1.74805	1.69434	1.84473	2.01367	1.97656	2.22461	2.43359	2.33203	2.47266	2.60352	2.68555
364	1.23926	1.25	1.58984	1.83301	1.6582	1.63965	1.875	2.15234	1.83203	1.72363	1.67871	1.82422	1.61914	1.61621	1.69727	1.65527	1.74023	1.89062	2.07617	2.17578	2.19922	2.35156	2.50586	2.51172	2.63281	2.68555
365	1.25977	1.04102	1.70215	1.79102	1.56152	1.71289	1.97754	1.94727	1.77637	1.82422	1.83984	1.7168	1.79492	1.80371	1.62988	1.79395	1.95605	1.93262	1.96582	2.29492	2.26367	2.4043	2.45312	2.49414	2.65625	2.68359
366	1.34277	1.09863	1.67188	1.80371	1.86719	1.7959	1.80664	1.91406	1.82324	1.91406	1.87207	1.9043	1.95801	1.80273	1.86133	1.85938	1.91016	1.96191	2.08203	2.11133	2.28516	2.39648	2.42188	2.54688	2.67383	2.7207
367	1.2832	1.22754	1.70996	1.81348	1.5459	1.54297	1.92285	1.91504	1.89941	1.92285	1.7793	1.90137	1.68164	1.875	1.82227	1.81934	1.91309	2.04297	2.29297	2.2832	2.44727	2.23633	2.47266	2.70703	2.68555	2.74023
368	1.28613	1.07715	1.73828	1.87305	1.68066	1.96387	2.04492	1.86719	1.90332	1.74707	1.74219	1.78516	1.96094	1.93945	1.72559	2.04492	2.00781	2.12695	2.22852	2.38867	2.24023	2.55859	2.5293	2.62695	2.68945	2.74805
369	1.27441	1.07129	1.42676	1.80078	1.84863	1.61523	1.99512	2.3125	2.00781	1.85156	1.75977	1.96777	1.83496	1.74609	2.07227	2.02344	2.01367	2.20312	2.10352	2.17969	2.40039	2.43164	2.55273	2.50391	2.6875	2.88477
370	1.25977	1.10742	1.69727	1.9043	1.55176	1.79199	1.95312	2.00195	1.92188	1.91895	1.9209	1.97168	2.01953	2.08984	1.93457	1.85156	2.07812	2.0332	2.21484	2.35352	2.37109	2.48828	2.4043	2.55273	2.67773	2.85742
371	1.23145	1.04395	1.62207	1.88379	1.68359	1.61523	1.87793	1.97363	1.89062	1.69727	1.94043	1.77344	1.9541	1.91992	1.875	2.02148	2.10938	2.1875	2.32812	2.44922	2.41602	2.42969	2.44727	2.53516	2.66016	2.70508
372	1.19043	1.0957	1.67285	1.69238	1.56543	1.7793	2.15234	1.97168	1.97168	1.80273	1.83594	1.92871	2.03125	2.0332	1.97559	2.00977	2.13867	2.29883	2.30664	2.21875	2.38672	2.24805	2.51367	2.4707	2.63867	2.71875
373	1.36426	1.07422	1.70996	2.04297	1.86523	1.69043	1.97461	1.91992	1.9668	1.86133	1.79199	2.02344	2	2.01172	2.11914	2.08008	2.16406	2.19336	2.3418	2.38867	2.41211	2.5918	2.50977	2.49609	2.60742	2.74805
374	1.43164	1.01562	1.70508	1.87012	1.55957	1.73438	1.81055	2.32812	1.9541	1.78613	1.78906	1.99805	2.00977	2.0918	2.04297	2.23047	2.18555	2.20898	2.20312	2.4707	2.38477	2.39062	2.32617	2.60742	2.52734	2.66992
375	1.22656	1.01562	1.43555	1.64355	1.66211	1.83691	2.1543	2.08008	1.9668	1.76465	1.94238	1.87305	1.99023	2.11328	1.93848	2.18555	2.20312	2.22461	2.28711	2.29688	2.39258	2.25391	2.34375	2.47266	2.52734	2.65625
376	1.45605	0.956055	1.64453	1.94531	1.85742	1.52441	1.88672	2.07031	1.97168	1.75684	1.94824	1.98535	1.99609	1.92773	2.26367	1.97656	2.21875	2.23047	2.44141	2.38867	2.36523	2.4375	2.40039	2.32031	2.47656	2.61523
377	1.49414	0.950195	1.70117	1.91113	1.47168	1.94922	1.9043	2.10352	1.89746	1.75488	1.83789	2.11133	2.23047	2.25391	2.09375	2.15039	2.22852	2.22852	2.37109	2.27344	2.31641	2.22461	2.33594	2.29688	2.41992	2.55078
378	1.57031	0.900879	1.68457	1.76562	1.68555	1.59766	2.16211	1.94336	1.87988	1.7334	1.7793	1.88477	1.93848	2.09961	2.05664	2.125	2.23633	2.26758	2.22852	2.375	2.31836	2.36719	2.16016	2.28125	2.35547	2.62109
379	1.5127	0.938965	1.66699	1.83203	1.5166	1.72559	1.87109	1.99902	1.79688	1.79395	1.80078	2	2.17773	2.23633	2.10742	2.1582	2.23828	2.31445	2.2793	2.44141	2.26562	2.22656	2.25781	2.13867	2.28711	2.54102
380	1.40723	0.938965	1.53125	1.92578	1.79785	1.57324	1.97852	2.42383	1.98535	1.87109	1.86719	2.10938	2.06055	2.12305	2.25586	2.29883	2.24023	2.38672	2.36133	2.09961	2.26953	2.0957	2.14258	2.14258	2.21289	2.31055
381	1.53223	0.854004	1.56055	1.8623	1.53906	1.61426	2.0957	2.07227	1.87891	1.82031	1.89062	1.8877	2.19727	1.99414	2.12109	2.22656	2.23828	2.15234	2.31836	2.32227	2.17383	2.23242	2.06055	2.18359	2.13477	2.29297
382	1.47266	0.873047	1.63672	1.79199	1.57129	1.67383	1.82324	2.04492	1.78027	1.60742	1.78027	1.98926	2.12109	2.31836	2.07227	1.98633	2.23828	2.26758	2.31836	2.37305	2.2207	2.01562	1.96387	2.00977	2.04883	2.20117
383	1.38867	0.900879	1.51953	2.04883	1.78711	1.58789	1.99121	2.03516	1.83789	1.69922	1.71289	2.08789	2.11719	2.07812	2.25586	2.1582	2.18359	2.33789	2.18164	2.02734	2.09961	2.125	1.9873	1.83887	1.95801	2.15234
384	1.46484	0.898926	1.69922	1.87988	1.33008	1.78125	2.10547	1.97363	1.90625	1.73242	1.71094	1.87598	2.05859	2.19336	2.12305	2.12695	2.16797	2.19336	2.19922	2.24414	2.13477	1.9707	1.93848	1.77148	1.86328	2.06836
385	1.54102	0.751953	1.66211	1.72266	1.66504	1.33301	1.98438	2.39258	1.87891	1.53711	1.74805	1.95801	2.11133	2.13086	2.08594	2.11914	2.11914	2.16406	2.3125	2.28125	2.03906	1.84961	1.69629	1.73535	1.76758	1.9834
386	1.61719	0.683105	1.4834	2.02344	1.39844	1.76074	1.97754	2.10156	1.95117	1.49609	1.76465	2.05273	2.26172	2.21875	2.09766	2.23828	2.09375	2.14844	2.21875	1.98633	2.0293	1.94824	1.65625	1.5498	1.66895	1.89746
387	1.54004	0.63916	1.58301	1.90723	1.67578	1.43555	1.86426	2.16016	1.84473	1.48633	1.65039	1.84277	1.99707	2.17578	2.24219	2.11914	2.06641	2.10547	2.02344	2.11133	1.99707	1.73047	1.67285	1.54004	1.56738	1.875
388	1.64746	0.64502	1.54883	1.81152	1.49121	1.51953	2.0918	2.11328	1.81934	1.56348	1.57129	1.93555	2.20508	2.00781	2.07812	1.9209	2.03516	2.07227	2.13281	2.16992	2.00977	1.81934	1.5918	1.51465	1.46289	1.77734
389	1.73828	0.499023	1.56152	1.90918	1.40723	1.36621	1.99805	1.99219	1.88477	1.40527	1.54395	1.98633	2.08789	2.29297	1.95117	2.04688	2.00781	2.06641	2.12891	1.91016	1.82227	1.66699	1.37012	1.32715	1.33496	1.54883
390	1.86523	0.485107	1.66895	1.97559	1.70312	1.3252	1.81836	2.18945	1.85156	1.35645	1.57031	1.80859	2.19141	2.09375	2.17578	2.01367	1.96387	2.06641	2.0625	2.00391	1.82617	1.55957	1.4502	1.1748	1.23438	1.50879
391	1.6709	0.61084	1.66406	1.89453	1.1543	1.46875	2.06641	2.25391	1.81836	1.32715	1.5791	1.86914	2.07422	2.23242	2.03906	1.96191	1.8877	2.12891	2.02148	2.02344	1.85059	1.63281	1.26074	1.05566	1.13281	1.37695
392	1.77637	0.459961	1.32812	1.81738	1.64746	1.25879	1.91602	2.1543	1.82129	1.29297	1.45117	1.92871	2.1875	2.07422	1.93848	2.05469	1.84961	1.86621	1.92285	1.79199	1.72461	1.42871	1.19043	1.03223	1.02344	1.33984
393	1.69922	0.490967	1.74707	2.14258	1.23633	1.46777	1.79102	2.08203	1.83105	1.21973	1.35938	1.74707	2.08398	1.96875	2.11133	1.92383	1.94531	1.93066	1.86816	1.88477	1.76465	1.50195	1.14648	0.833008	0.926758	1.25391
394	1.76172	0.406982	1.43066	1.94336	1.5498	1.05664	1.96582	1.98145	1.77344	1.30273	1.31543	1.74121	2.09961	2.23438	2.02539	1.68457	1.81934	1.94824	1.92871	1.87598	1.62891	1.37207	1.07617	0.821777	0.829102	1.14941
395	1.84668	0.290039	1.6543	1.79102	1.38867	1.47754	1.77734	2.09375	1.7959	1.23438	1.33008	1.91797	2.02539	1.97754	1.85645	1.83105	1.70898	1.79492	1.83984	1.6709	1.68457	1.2373	0.967773	0.745117	0.734863	1.15039
396	1.71582	0.259033	1.63672	2.24219	1.2207	1.10059	1.87012	2.51953	1.67383	1.16992	1.32715	1.71191	2.06641	2.11914	1.88086	1.79297	1.77344	1.71973	1.6748	1.75	1.49902	1.42969	0.900879	0.571777	0.647949	1.06934
397	1.82031	0.289062	1.66602	1.87207	1.63672	1.17285	1.98535	2.09961	1.81348	1.00391	1.25488	1.66113	2.19922	2.01562	1.98242	1.73535	1.61035	1.69141	1.74414	1.71094	1.61719	1.17676	0.846191	0.437988	0.540039	0.924805
398	1.9541	0.0839844	1.4707	1.91406	0.937988	1.01172	1.71289	2.19336	1.69727	1.05762	1.04492	1.84082	1.96094	2.11133	1.87695	1.63867	1.64746	1.60059	1.71484	1.60742	1.42285	1.24414	0.794922	0.343994	0.427002	0.902832
399	1.91797	0.0709839	1.69043	2.08984	1.66113	0.807129	1.87109	2.09375	1.61426	1.09473	1.03711	1.67676	2.16797	2.04688	1.74316	1.67676	1.58008	1.58496	1.63379	1.60156	1.48535	1.15918	0.796875	0.333984	0.370117	0.849121
400	2.03906	0.0559998	1.58203	2.07031	1.09375	1.125	1.93945	2.08984	1.73145	0.745117	1.05469	1.60156	2.01758	1.90625	1.86133	1.41699	1.53125	1.50098	1.57715	1.46777	1.38281	1.06152	0.625977	0.22998	0.383057	0.899902
401	2.09766	0.0269928	1.64941	1.99316	1.39453	0.791016	1.62012	2.45703	1.77832	0.871094	1.0332	1.79883	2.14453	2.1582	1.75195	1.41699	1.47461	1.48926	1.53223	1.55078	1.41309	1.23633	0.702148	0.238037	0.370117	0.826172
402	2.22656	0.0910034	1.66602	2.00781	1.4209	1.04004	1.80273	2.22852	1.75098	0.842773	0.96582	1.67578	2.00977	1.93164	1.7168	1.47656	1.40625	1.5459	1.41602	1.51953	1.31543	1.01562	0.707031	0.165039	0.416992	0.811035
403	2.2793	0.313965	1.65137	2.30469	1.0791	0.615234	1.94336	2.32031	1.83984	0.705078	0.778809	1.63281	2.1582	2.04102	1.6416	1.40039	1.33691	1.29199	1.43555	1.25977	1.34961	1.09961	0.723145	0.213989	0.36792	0.856934
404	2.13477	0.253906	1.79785	2.01758	1.55176	1.03809	1.79785	2.25586	1.72461	0.641113	0.753906	1.7041	2.01367	1.92285	1.75586	1.2998	1.27148	1.33496	1.38965	1.42285	1.28906	1.06152	0.605957	0.299072	0.428955	0.852051
405	2.22852	0.308105	1.625	2.07422	0.821777	0.663086	1.78418	2.17383	1.7666	0.661133	0.74707	1.65723	2.11523	2.00977	1.60645	1.32031	1.19336	1.29297	1.35059	1.37109	1.23438	0.993164	0.712891	0.38208	0.499023	0.844238
406	2.4082	0.503906	1.69434	2.41797	1.72461	0.696777	1.81934	2.32617	1.85547	0.708984	0.644043	1.60645	1.96094	2.02734	1.54785	1.0459	1.1123	1.16016	1.22168	1.14844	1.28418	1.14355	0.768066	0.403076	0.562988	0.856934
407	2.20508	0.329102	1.91309	2.08789	1.00293	0.501953	1.99512	2.55664	1.83887	0.72998	0.773926	1.76758	2.07031	1.83203	1.60742	1.00586	1.01367	1.12598	1.22168	1.30762	1.2334	1.04297	0.731934	0.597168	0.64209	0.903809
408	2.38281	0.734863	1.7998	2.2207	1.41113	0.339111	1.67285	2.28125	1.90039	0.766113	0.671875	1.74512	2.22852	2.12891	1.43262	1.14453	0.978027	1.01172	1.23047	1.26367	1.20508	1.0332	0.801758	0.63916	0.71582	0.930176
409	2.37109	0.918945	1.70312	2.3418	1.47656	0.737793	1.96289	2.43164	1.88867	0.687012	0.687012	1.62891	2.01367	1.94336	1.56934	1.00684	0.902832	0.933105	1.13281	1.12793	1.08594	1.0459	0.824219	0.661133	0.787109	1.07422
410	2.37891	0.790039	2.06445	2.22656	1.05469	0.13501	1.90039	2.2832	1.95996	0.731934	0.679199	1.85352	2.28516	2.06836	1.38379	0.928223	0.798828	0.977051	1.13672	1.14453	1.23828	1.0127	0.873047	0.762207	0.856934	1.04199
411	2.54883	0.919922	1.77539	2.22852	1.74414	0.601074	1.67285	2.32031	1.99414	0.84082	0.527832	1.7373	2.08008	2.02539	1.51758	0.919922	0.680176	0.85498	0.98291	1.16699	1.04004	1.11816	0.813965	0.842773	0.931152	1.08008
412	2.57227	0.853027	1.92676	2.28906	0.918945	0.149048	2.09766	2.88281	2.07422	0.774902	0.782227	1.6543	2.31641	1.84668	1.44727	0.648926	0.597168	0.831055	0.996094	1.05176	1.18555	1.06738	0.998047	0.875977	1	1.20996
413	2.76562	0.806152	2.23438	2.66797	1.80762	0.916016	1.85938	2.36914	2.03125	1.0166	0.803223	1.96777	2.11719	2.26562	1.2832	0.637207	0.530762	0.900879	0.999023	1.08984	1.02344	1.05762	0.996094	0.895996	1.06445	1.20703
414	2.88477	1.12207	1.9668	2.28516	1.31055	0.0419922	1.73047	2.73242	2.09766	0.993164	1.00684	1.8916	2.45508	1.86523	1.44629	0.742188	0.427002	0.762207	0.960938	1.0166	1.1582	1.07031	1.03906	1.07715	1.14062	1.23438
415	2.92383	0.98584	1.83398	2.50781	1.5	0.774902	2.12305	2.46875	2.01367	1.07422	0.967773	1.76758	2.08008	2.12695	1.375	0.647949	0.371094	0.768066	0.904785	0.935059	1.00684	1.06348	1.01465	1.07812	1.20117	1.22559
416	2.87891	1.13086	2.48828	2.82422	1.8457	0.356934	2.04492	2.58008	2.13867	1.19824	0.868164	2.17773	2.42578	2.08008	1.4248	0.569824	0.287109	0.742188	0.897949	1.06055	1.13477	1.11621	1.1123	1.2207	1.26367	1.34082
417	2.99414	1.38965	2.00391	2.29297	1.19531	0.884766	1.79785	2.90625	2.29492	1.26855	1.22363	1.98633	2.32031	2.16602	1.2832	0.61377	0.282959	0.606934	0.808105	0.896973	0.934082	1.09277	1.17676	1.19629	1.3291	1.44922
418	3.22461	1.3457	2.50195	2.7168	2.00781	0.648926	2.2168	2.81641	2.33008	1.3291	1.15332	2.06445	2.41016	2.27344	1.45605	0.556152	0.220947	0.724121	0.882812	0.866211	1.08008	1.0957	1.11719	1.23047	1.40234	1.46094
419	2.88672	1.47461	2.26172	2.89258	1.29004	0.797852	2.14648	2.86133	2.38086	1.61523	1.55273	2.35156	2.66797	1.96875	1.54785	0.4729	0.159058	0.620117	0.898926	0.952148	0.966797	1.07324	1.25488	1.23926	1.45996	1.50488
420	3.30469	1.70996	2.42773	2.41211	2.0293	1.04297	2.0918	2.89844	2.58008	1.81836	1.50879	2.20703	2.41602	2.49805	1.40625	0.629883	0.177979	0.585938	0.737793	0.823242	1	1.10156	1.14648	1.29395	1.46582	1.59668
421	3.07227	1.70605	2.44727	2.77734	1.85645	0.794922	2.23047	2.83789	2.43164	1.91602	1.48535	2.32031	2.79492	2.2207	1.51758	0.532227	0.323975	0.645996	0.71582	0.844238	0.939941	1.08496	1.29199	1.45898	1.56934	1.7666
422	3.10352	1.88281	2.68359	2.93359	1.91602	1.46875	2.38281	2.88867	2.59766	2.06445	1.83984	2.6543	2.51953	2.41992	1.45703	0.641113	0.333984	0.63916	0.825195	0.793945	0.958008	1.10352	1.11914	1.37598	1.62695	1.64941
423	3.50195	1.88574	2.44922	3.13477	2.18555	0.905762	2.39844	3.4668	2.71875	1.88184	1.75977	2.44531	2.95312	2.4668	1.68262	0.694824	0.431885	0.63623	0.900879	0.693848	0.891113	1.09668	1.42383	1.63477	1.68359	1.74805
424	3.28711	1.8916	2.64062	2.66602	1.78223	1.62402	2.22656	3.08789	2.78711	2.15234	2.23828	2.60742	2.55273	2.25586	1.52148	0.930176	0.431885	0.651855	0.833984	0.818848	0.880859	1.0166	1.28906	1.50781	1.73828	1.67578
425	3.70117	2.26367	2.65625	2.92188	2.64648	1.26074	2.73828	3.47266	3.09375	2.32031	2.09961	3.02344	3.2207	2.86133	1.62793	0.866211	0.631836	0.791992	0.703125	0.680176	0.869141	1.13965	1.33105	1.58398	1.78809	1.87695
426	3.81445	2.18359	2.7832	3.57031	1.71973	1.79199	2.74023	3.05664	3.0332	2.53125	2.20312	2.60352	2.69336	2.39062	1.97852	1.04688	0.634766	0.828125	0.688965	0.61377	0.63916	0.98877	1.2666	1.53125	1.86914	1.9873
427	3.77148	2.34375	3.2207	2.88477	2.44336	1.4209	2.39648	3.27344	3.16797	2.48242	2.45703	3.05664	3.16211	2.91406	1.82715	0.88916	0.675781	0.827148	0.796875	0.740234	0.896973	1.06836	1.47754	1.62109	1.91895	2.00781
428	3.89258	2.72266	2.75586	3.2832	2.27734	1.76855	3.20898	3.72656	3.30078	2.66406	2.52734	3.2793	3.32812	2.79102	1.78613	1.17676	0.817871	0.750977	0.916992	0.477051	0.562012	1.04492	1.37988	1.74023	1.97754	2.02148
429	4.00781	2.39844	3.08984	3.62695	2.50195	2.10547	2.67188	3.42773	3.41797	2.89258	3.02734	2.98438	3.16211	2.88281	2.07031	1.3291	0.789062	1.15625	0.801758	0.477051	0.765137	0.895996	1.31543	1.71387	2.0332	2.21875
430	4.13281	2.9043	3.39062	3.01562	2.99609	1.77148	2.5918	4.12891	3.51562	2.80859	2.71484	3.48633	3.63867	3.15039	2.19531	1.39648	0.974121	0.918945	0.699219	0.65918	0.36499	1.125	1.40332	1.91211	2.11133	2.32422
431	3.99414	3.28516	3.07617	3.3418	2.38086	2.48633	3.51172	3.54297	3.53125	3.26367	3.10938	3.69141	3.29297	2.79688	2.07812	1.7002	0.98877	1.09668	0.87207	0.450928	0.76709	0.85498	1.5293	1.78906	2.1543	2.25586
432	4.32422	3.12891	3.0957	3.67969	3.33789	1.8916	3.27148	3.77539	3.47656	3.12305	3.1875	3.41211	3.96875	3.46484	2.20898	1.65137	1.11035	1.01562	0.901855	0.4021	0.23999	1.02539	1.49023	1.89844	2.1582	2.14648
433	3.94531	3.18164	3.83008	3.91602	2.37305	2.91211	2.90039	4.08594	3.86719	3.6875	3.31836	3.89844	3.37305	3.17383	2.81445	1.5752	1.31543	1.12109	0.944824	0.524902	0.543945	0.939941	1.15527	1.84668	2.27148	2.38281
434	3.94531	2.96094	3.34375	3.37109	3.08984	2.23828	3.60938	4.22266	4.01172	3.9707	3.86914	4.07422	4.14453	3.47852	2.45508	1.91211	1.51758	1.21582	0.846191	0.396973	0.246948	0.823242	1.7832	1.88379	2.33789	2.49219
435	4.48047	2.93945	3.62109	3.62305	3.0332	3.0332	3.6543	4.28125	4.05078	3.97266	3.5293	3.81641	3.59375	3.49414	2.46875	2.00195	1.5791	1.11035	0.873047	0.449951	0.459961	1.16113	1.5	2.03906	2.39648	2.55469
436	4.28516	3.40234	4.07031	4.48047	3.23047	2.62305	3.24219	4.32422	4.16797	4.1875	3.84961	4.39844	4.3125	3.58789	2.98438	2.15625	1.73047	1.45508	0.993164	0.431885	0.112976	0.78418	1.50781	2.05078	2.4707	2.63867
437	5.00391	3.20117	3.47461	3.60156	3.81641	2.70508	3.91992	4.28906	4.50781	4.01953	4.04688	4.37109	3.98438	4.05078	2.88672	2.5332	1.85352	1.54199	1.18652	0.535156	0.591797	0.961914	1.17676	2.16016	2.55859	2.65039
438	4.81641	3.39453	3.61914	4.18359	3.11328	3.49609	4.06641	4.38672	4.25	4.10938	4.23828	4.49219	4.29688	3.63086	3.0332	2.38281	2.01562	1.58789	1.09473	0.4021	0.139038	1.00684	1.95801	2.16602	2.63477	2.92578
439	4.85547	3.76562	4.48438	4.51562	4.21094	2.96094	3.95508	5.16016	4.46875	4.52734	4.52344	4.78906	4.88281	4.33203	2.96094	2.41406	2.18555	1.51855	1.30859	0.641113	0.629883	0.787109	1.73438	2.32031	2.70508	2.95508
440	4.89844	3.80078	3.95117	3.74609	3.10547	3.67773	3.76758	4.74219	4.64844	4.76953	4.44922	4.84766	4.44141	4.28516	3.77148	2.83203	2.29102	2.13477	1.23828	0.823242	0.124023	1.36816	1.60645	2.24805	2.78711	3.01172
441	4.97656	3.76172	4.64062	4.26562	3.82617	3.16992	4.76172	5.30469	4.81641	4.69141	4.57422	4.95703	5.18359	4.41797	3.42383	2.82031	2.47656	1.80859	1.30859	0.609863	0.807129	1.04395	1.62988	2.14844	2.87305	2.75391
442	5.36328	4.10938	4.05859	4.61719	3.875	4.25781	4.28125	4.64844	5.38281	5.15625	5.01562	5.4375	4.73828	4.75	3.46484	2.98242	2.45117	2.03125	1.48242	0.963867	0.490967	1.17969	2.19336	2.54297	2.96484	3.14844
443	5.04297	4.08984	4.41016	4.76562	4.03125	3.41992	4.04688	5.07031	5.25781	5.07031	5.17578	5.08984	5.62109	4.28125	4.25781	3.50586	2.62891	1.99023	1.50195	1.18262	1.02539	1.35645	2.00195	2.62109	3.06055	3.26367
444	5.45703	4.29297	4.63281	4.10547	4.78125	4.46484	5.37891	5.44531	5.41406	5.1875	5.44922	5.40625	4.69141	5.19922	3.85938	3.33398	2.62305	2.25	1.70605	1.03711	0.737793	1.27344	2.0332	2.66016	3.15625	3.26953
445	4.97656	4.26562	4.84375	4.74219	3.9375	4.03125	4.83594	5.33594	5.59766	5.62109	5.39453	5.89453	5.80078	4.67969	4.0625	3.11328	3.04883	2.1543	1.82324	1.27539	1.35254	1.66016	2.05273	2.71289	3.25977	3.4082
446	4.95312	4.39062	4.51172	5.33594	5.13281	3.85156	4.73438	6.28516	5.72656	5.65625	5.36719	5.60938	4.96875	5.03125	3.84766	4.04688	3.01758	2.29688	2.0918	1.72656	0.967773	1.74219	2.64258	3.0293	3.36914	3.70898
447	5.42188	4.72656	4.78125	4.50391	3.90234	4.6875	5.65234	5.36719	5.90625	5.76562	5.95312	6.3125	5.88672	5.56641	4.98047	3.87891	3.08008	2.87695	1.82422	1.46191	1.95508	1.71387	2.25586	2.97852	3.48047	3.70898
448	5.50781	4.54297	4.70312	5.30078	4.61719	4.33984	5.08594	5.71875	5.88672	6.32812	6.09375	6.43359	6.00391	5.42969	4.48828	3.84766	3.21484	2.86328	2.60938	1.86914	1.16016	2.03125	2.17383	2.81836	3.5957	3.92773
449	6.03125	4.94531	4.98828	5.56641	4.77734	5.02734	4.81641	5.98047	5.82812	6.71875	6.30078	6.05469	5.73828	5.87109	4.66797	4.48828	3.65625	3.01758	2.16211	2.15039	2.20117	2.10547	2.77539	3.10938	3.71484	3.96094
450	5.92188	5.32812	5.65234	4.65625	4.90625	4.42188	5.90234	6.44531	6.39844	6.70703	6.13672	6.84375	6.77734	5.36328	5.48047	4.25781	3.63086	3.00781	2.42578	1.89941	1.83398	2.36914	3.13867	3.50391	3.83984	3.78906
451	5.98047	4.84766	4.95312	5.27734	5.75	5.78125	5.94531	6.39453	6.55078	6.77344	6.56641	6.87891	5.91797	6.37891	4.99609	4.07812	3.83789	3.67383	2.7832	2.51758	2.60547	2.59766	2.85352	3.46289	3.95703	3.88477
452	5.58984	5.4375	5.38672	5.67578	4.78125	4.81641	5.21094	6.38672	6.57031	6.29688	6.77344	6.48047	7.33594	6.01172	4.88281	5.07812	4.17578	3.10938	2.81641	2.69922	2.18164	2.36523	2.5	3.59766	4.08594	4.21484
453	6.27344	5.96484	5.73828	5.84375	6.05078	5.61719	6.23047	6.32422	6.67188	6.75781	7.01562	7.34375	6.04297	6.01562	5.66797	4.87109	4.33203	3.59375	3.18359	2.48047	2.89844	2.87305	3.71484	3.80078	4.21484	4.19922
454	6.10547	5.68359	5.20312	5.01953	4.73828	5.47266	6.41797	6.52734	7.13672	7.07031	7.11328	7.20312	7.30469	6.76172	5.75	4.89844	4.39844	3.62695	3.23828	3.16211	2.9707	3.08008	3.83398	4.16016	4.34375	4.32812
455	6.25	5.64844	5.37109	5.62109	5.45312	5.11328	5.91406	7.42578	6.69922	7.34375	7.21484	6.90234	6.34766	6.19922	5.39062	5.53516	4.46875	3.93359	3.50977	3.18945	2.7793	3.06055	3.38086	3.83984	4.47656	4.69141
456	6.84766	5.31641	6.33594	6.41797	5.73047	6.05078	6.16797	6.99609	6.83984	7.34375	7.13281	7.97656	7.77344	7.37109	6.07812	5.23047	4.70312	3.75781	3.36328	3.20508	3.28906	3.58594	3.10547	4.03906	4.60156	5.00781
457	5.86719	5.24609	5.65234	5.58594	5.76172	5.28516	6.94922	7.57031	7.08203	7.28906	7.33984	7.57031	6.75391	6.46875	6.78125	5.16016	4.53516	4.01172	4.10156	3.6582	3.20117	3.34961	4.72656	4.55469	4.73047	4.89062
458	5.71094	5.83594	6.03125	6.30469	6.69141	6.65234	6.45703	6.76953	7.32031	7.67578	8.0625	7.53906	7.51953	7.05469	6.16406	6.11328	4.96484	4.82422	3.63672	3.47656	3.71484	3.71875	3.9707	4.58203	4.85938	4.80859
459	6.39844	5.53906	6.41406	6.89453	5.63281	5.98828	6.3125	7.34375	8.10156	7.53906	8.04688	8.32812	7.91406	7.46484	5.93359	5.82422	4.76953	4.73438	4.125	3.80469	3.42383	4.17188	4.0625	4.50781	4.96094	4.88672
460	6.46094	5.69922	5.61719	5.45312	6.97266	6.94141	7.47656	7.38672	7.875	8.25	8.42188	7.99219	7.35547	7.125	7.00391	5.87109	5.0625	4.90625	4.34375	4.28125	4.35156	3.93164	4.15625	4.64062	5.08594	4.97266
461	7.07031	6.16406	5.95312	6.28516	5.55078	5.91797	7.17969	7.67969	7.97656	7.74219	7.71094	7.93359	8.54688	7.71875	6.49609	6.41016	5.52344	4.80469	4.36719	4.08594	3.51758	4.57031	5.28516	5.29297	5.20312	5.27344
462	6.89453	6.25	6.92188	6.85156	6.25781	6.34375	6.94922	8.60938	8.14062	8.61719	7.94531	8.8125	7.33984	7.06641	6.61719	6.11328	5.70703	5.53906	4.64062	4.01562	4.85938	4.05078	4.54297	4.89453	5.35156	5.07031
463	6.81641	6.20312	6.3125	6.74609	6.57812	6.94141	7.91797	7.39453	8.21875	9.11719	8.83594	8.32812	8.95312	8	6.71484	6.09375	5.77344	4.71875	5.32031	5.17578	4.05469	4.87891	4.55469	5.00391	5.42188	5.28906
464	6.83984	6.29688	7.11328	6.04297	6.59375	6.50781	7.07812	7.83984	8.38281	8.89844	8.71875	8.28125	7.38672	7.70312	7.84766	7.08203	5.97266	5.3125	4.60547	4.71094	5.14844	4.86719	4.84766	5.54297	5.51953	5.72656
465	6.9375	6.42578	6.13672	6.57031	7.55078	7.30859	6.85938	8.0625	8.28906	8.91406	9.09375	9.24219	8.82812	7.63672	7.33594	6.65625	6.08594	5.36719	4.66406	4.59375	4.27734	4.69141	5.92969	5.52734	5.61328	6.13672
466	7.11719	6.3125	6.64844	7.43359	6.41406	6.35938	8.42188	8.67969	8.19531	8.27344	8.21094	8.26562	7.61328	8.08594	6.8125	6.54297	6.21875	5.63672	5.6875	5.49219	5.52344	5.44141	5.04688	5.28516	5.69922	5.67188
467	7.39062	6.51172	7.02734	6.44531	7.79297	7.875	8.01562	8.28125	8.78906	8.52344	8.58594	8.88281	9.20312	8.07812	8.14062	7.08594	6.26953	5.32812	5.15234	5.21875	4.46484	4.78906	4.65625	5.40234	5.77734	5.60156
468	7.01562	6.65625	7.10156	7.4375	6.28516	7.15234	7.17969	8.36719	8.90625	8.94531	9.35938	9.23438	8.25	8.52344	7.21875	6.88672	6.23828	5.71484	5.61328	4.87891	5.93359	5.36719	5.88281	6.1875	5.81641	5.97266
469	7.18359	6.78516	6.68359	7.51953	6.97656	8.14062	8.32031	8.14062	8.86719	9.10938	9.35156	8.64062	8.625	8.07031	7.40625	6.76953	6.76953	6.60156	5.72266	5.82031	4.61719	5.88672	6.38672	5.62109	5.83203	5.94922
470	6.91016	6.82422	6.94531	6.49609	7.29688	6.96484	8.46094	8.64844	8.85938	9.05469	9.6875	9.23438	9.55469	8.29688	7.34766	7.82812	6.58984	6.39062	5.90625	5.40234	6.00781	5.03125	5.46484	5.61719	5.97266	5.35938
471	6.83594	6.90625	6.70312	7.55469	7.32422	7.27734	7.60938	9.39062	9.33594	9.50781	8.49219	9.45312	8.22656	8.88281	8.52344	7.17578	6.76562	6.42188	5.83594	5.63672	5.33203	5.66016	4.58984	6.14453	5.92969	5.96875
472	6.96875	7.42188	7.15625	7.61719	8.26562	8.0625	8.50781	8.86719	8.71875	9.10156	9.03906	8.98438	9.69531	8.40625	7.85156	7.03125	6.62109	6.17578	6.35938	5.97656	6.11719	5.31641	6.83203	6.03516	5.95312	6.03906
473	7.14844	6.85547	7.85547	7.32812	7.07812	7.57031	8.8125	9.3125	8.67969	9.24219	9.82812	9.35156	8.38281	8.78125	7.86328	7.55078	7.33203	6.79297	5.41797	5.46875	5.44922	5.81641	5.95312	5.59766	5.96875	6.17188
474	7.82422	7.42578	6.98047	6.92188	8.45312	8.21094	8.17969	8.36719	8.90625	9.66406	9.74219	9.59375	9.96875	8.10156	8.64844	7.3125	6.86719	5.76172	5.61328	5.93359	5.99219	6.26953	5.30469	5.72266	5.94531	6.49609
475	7.73047	7.88281	7.41406	7.32812	6.88672	7.25	8.02344	8.90625	9.14844	9.51562	9.98438	9.19531	7.99219	8.78125	7.6875	7.39062	6.46875	6.32812	6.44922	6.19141	6.20312	5.26172	5.24219	6.53906	5.93359	6.49219
476	7.44531	7.64453	7.65234	8.20312	7.54688	8.80469	9.49219	8.90625	9.99219	9.41406	8.82031	9.3125	9.53125	8.5	7.58203	8.14062	6.71094	6.37109	6.10547	5.69141	5.21875	5.89844	6.86719	5.82031	5.90625	5.74609
477	7.39844	7.53516	6.96875	7.27344	7.875	7.95312	8.29688	9.42188	9.63281	10.0391	9.25	9.46094	8.38281	8.0625	8.48438	7.46094	7.04297	6.48438	6.27734	6.01562	6.00391	5.54297	5.82031	5.62891	5.95312	5.74609
478	7.67969	6.625	7.28516	8.25	7.85938	9.03125	8.21875	9.79688	9.57031	10.4219	10.1172	9.80469	9.36719	9.39062	8.04688	7.22266	7.18359	6.14844	6.19531	6.08594	5.41406	6.02344	5.05859	6.07031	5.86328	5.97656
479	7.92578	7.14062	8.21875	8.04688	8.78906	7.73047	9.61719	8.78906	9.65625	10.1094	9.82812	9.11719	9.14062	8.46094	7.67969	7.60938	7.23438	6.48438	6.54688	5.92969	6.01172	5.76172	5.625	5.94141	5.80469	5.23828
480	7.44531	7.09766	7.39844	7.10547	7.56641	8.02344	8.78906	9.05469	9.60938	9.79688	10.1562	9.50781	8.64062	8.85156	8.42969	7.36328	7.50781	7.30078	6.10938	6.03906	5.19531	5.26953	6.72266	5.30859	5.74609	5.67578
481	7.74609	7.33203	7.83594	8.23438	8.90625	8.67188	8.86719	9.16406	9.66406	9.05469	8.89844	9.74219	9.97656	8.38281	8.77344	7.53906	7.35156	6.94531	6.58594	5.42188	6.16016	5.8125	5.27344	5.375	5.64844	5.86328
482	7.27734	7.59766	7.94531	8.36719	7.33203	8.17969	9.47656	10.1172	9.46094	9.33594	9.35156	9.40625	8.45312	8.66406	8.09375	7.95312	7.14453	6.77734	5.32812	5.97656	5.17188	5.53125	4.59375	6.15234	5.49609	5.65234
483	7.13672	7.51953	7.11328	7.32422	7.90234	8.90625	8.77344	9.16406	9.28906	9.61719	10.125	9.02344	9.76562	8.625	7.44922	7.45312	7	6.31641	5.72656	5.90625	6.21875	5.01953	5.86719	5.35156	5.42188	5.88672
484	7.50781	7.46875	7.53516	7.88281	8.24219	7.85938	8.21875	9.21094	9.76562	9.77344	9.82031	9.26562	8.48438	7.85156	8.41406	7.07031	6.82031	6.73438	6.28516	5.39062	5.12109	5.96484	5.96875	4.99219	5.18359	5.90234
485	7.39062	7.55859	8.375	8.22656	8.1875	9.3125	9.47656	8.92188	9.76562	9.71875	10.0703	9.46094	9.79688	8.82812	7.51562	7.22656	6.55469	5.65234	6.04297	5.17578	5.89844	5.32031	5.05859	5.34375	5.08203	5.29297
486	8.16406	7.53906	7.75781	8.3125	9.07031	8.32031	9.39062	9.44531	9.64844	9.24219	8.75781	9.09375	7.75781	8.04688	7.55859	7.21875	6.64844	6.08594	6.03125	6.19141	4.72656	5.16016	4.14062	5.05859	4.93359	4.78906
487	8	7.57812	8.52344	7.57031	7.83984	9.29688	8.30469	9.97656	9.48438	9.55469	9.23438	9.84375	9.10938	8.79688	7.67578	7.22656	6.27734	6.08203	5.71875	5.53906	5.68359	4.91797	5.89844	4.50781	4.82031	4.96094
488	7.57422	7.46094	7.24609	7.82422	9.10156	8.17188	9.32812	9.21094	9.82031	9.32031	9.9375	9.07031	7.96094	7.88281	8.22656	7.57422	6.34375	6.01562	6.0625	4.75781	4.52344	4.50391	4.90234	4.44922	4.53516	4.21875
489	7.70703	7.62109	7.78906	8.52344	7.53906	8.23438	9.35938	9.65625	9.11719	9.75781	9.47656	8.67969	8.63281	7.50391	7.88281	6.90234	6.60547	5.74219	5.56641	5.60938	5.27344	5.09375	3.91992	5.11719	4.45703	4.48047
490	7.75391	7.70312	8.22656	7.81641	8.0625	9.0625	8.58594	8.61719	8.875	9.03906	9.80469	9.59375	9.22656	8.5625	6.84766	6.77734	6.40234	5.96094	5.74609	5.0625	4.22266	4.25391	3.75781	4.32031	4.27734	4.51953
491	8.02344	7.56641	8.10156	8.46094	8.36719	8.35938	8.74219	9.08594	9.00781	9.64062	8.39062	8.64844	7.75781	7.40234	7.81641	6.46094	6.21875	6.5625	4.49219	4.32812	4.94531	4.42188	5.10547	3.83203	4.06641	4.52734
492	7.58203	7.77734	7.66797	8.41406	8.26562	9.05469	9.46094	9.08594	9.16406	10.0625	9.00781	8.35156	9.125	7.83203	6.8125	6.89453	6.11328	6.12891	5.04688	4.92578	4.41797	4.41406	4.04688	4.08203	3.90234	4.3125
493	7.8125	7.94531	7.83984	7.52734	9.10156	7.9375	8.63281	9.5625	9.90625	9.5625	9.48438	9.14062	7.52734	7.1875	6.88281	6.50781	5.90234	5.78906	5.20312	4.51562	4.48828	3.74023	3.05469	3.78516	3.75391	4.30859
494	7.21875	7.45703	7.42969	8.01562	7.87891	9.48438	8.53906	9.13281	9.42188	9.19531	9.03906	8.21875	8.9375	7.30078	6.83984	6.65234	5.86719	5.20312	5.07422	4.35938	4.19922	4.26953	4.03906	3.2793	3.42383	3.94141
495	7.06641	8.00781	7.94531	8.26562	9.03906	8.17969	9.33594	8.60938	9.17188	8.33594	9.26562	7.92578	7.10156	7.30859	7.20312	6.13672	5.64844	5.39453	4.94141	4.52734	3.875	3.43359	4.21875	3.17383	3.31836	3.29297
496	7.42578	8.42188	8.49219	8.30469	7.52344	9.20312	8.78125	8.67969	9.14062	8.51562	7.98047	8.89844	8.07812	6.69141	6.82812	5.98047	5.36719	4.50391	4.39844	3.94336	4.26562	3.48438	3.04688	3.67188	3.29688	3.42383
497	7.27734	8.0625	7.58594	7.52734	7.98828	8.25	8.74219	8.80469	8.96875	8.69531	8.39062	7.75	6.92188	7.09375	6.46094	5.69141	5.74219	4.77344	4.92969	3.94141	3.03711	3.5957	2.13281	2.97656	3.05664	2.69727
498	8.15625	7.87109	7.94922	7.86328	8.24219	7.86328	9.10938	9.19531	8.88281	8.60156	8.92188	7.53125	7.84766	6.67188	6.71875	6.00781	5.30078	4.76953	4.38672	4.13672	3.55469	2.84375	3.7207	2.50195	2.81641	2.87695
499	7.77734	7.14844	7.96094	8.42188	8.10156	8.96875	8.33594	8.90625	8.59375	8.49219	8.49219	8.42969	7.38672	6.80859	5.875	5.69141	5.28906	4.53906	4.19922	3.51562	2.92188	3.13867	2.77539	2.62695	2.61328	2.83984
500	7.43359	7.14844	7.25391	7.66797	8.875	8.125	7.91406	8.67188	8.36719	8.60938	8.35156	7.28906	6.95703	6.35156	5.79688	5.78516	5.07812	4.44141	3.30078	3.45117	3.27734	2.68359	2.06641	2.44727	2.42188	2.8457
501	7.48047	7.65234	7.62891	8.29688	7.67578	8.6875	9.14844	7.85547	8.64062	8.01562	7.52344	7.12109	7.46484	5.87109	6.09766	5.29297	5.24609	4.49219	3.91797	3.47461	2.7832	2.59375	1.80859	1.97656	2.23633	2.36328
502	7.28125	7.30859	8.29688	8.14844	8.71875	7.72656	8.51562	8.28906	8.51562	8.04688	7.54297	7.90625	6.22656	6.52734	5.49219	4.55078	4.65234	4.83594	3.83008	3.18359	3.02734	2.69922	2.85742	1.87402	2.01367	2.69336
503	7.75391	7.28125	7.5	7.32422	7.28125	8.98438	7.71484	8.14062	8.35938	8.14844	8.28125	6.91406	7.22656	5.71484	5.35938	4.9375	4.125	4.46875	3.54492	3.05859	2.82422	1.93359	2.07617	2.19141	1.77637	2.34375
504	7.20312	7.52344	7.91797	7.82031	7.69141	7.71094	8.5	8.32031	8.07812	7.8125	7.82031	6.66016	5.91406	5.78906	5.55078	4.94531	4.20312	4.04297	3.51953	2.58984	2.71094	2.39844	1.49512	1.71094	1.76562	2.05273
505	7.51172	7.45312	7.71484	7.87109	7.87891	8.70312	8.42188	8.54688	8.17969	7.54297	7.58594	7.33594	6.75781	5.19531	5.49609	4.72266	4.21484	3.45508	2.92383	2.84961	2.2168	1.93262	1.65918	1.25293	1.6084	1.51953
506	6.78516	7.38281	6.99219	7.83203	7.8125	7.89844	7.48828	7.28906	7.54297	7.84375	6.83594	6.23828	5.54688	5.15625	5.13672	4.52344	4.38672	3.57812	3.51758	2.5332	2.30078	1.69434	1.92578	1.34766	1.40332	1.61914
507	6.63281	7.3125	7.37109	7.23438	8.30469	7.26562	8.1875	7.67578	7.21484	7.90234	6.76953	6.39062	6.05859	5.18359	4.46875	4.53125	4.25781	3.00781	2.90625	2.20117	1.81348	1.90234	1.25684	1.26172	1.09961	1.59277
508	6.91406	7.16016	7.90234	7.32812	7.25781	8.125	8.09375	7.58594	7.22266	7.48047	7.46094	6.58203	5.30078	4.60547	4.6875	3.91211	4.11719	3.13672	2.68555	2.11523	1.90918	1.28027	0.666016	0.904785	1.32715	1.32324
509	6.86328	7.15625	7.40234	7.86719	8.19531	7.55078	7.34375	7.92188	7.26562	6.98047	6.98047	5.79688	5.82422	5.26562	4.14453	3.73828	3.89844	3.1543	2.33984	2.33789	1.58887	1.62305	1.31543	0.804199	0.963867	1.40234
510	7.5	7.1875	8.00781	7.26953	6.81641	7.96484	7.45312	7.41406	7.76953	6.35547	6.67969	5.98438	5.4375	4.27734	4.19531	3.77539	3.60938	2.86328	2.41016	2.1582	1.49121	1.33398	1.23633	1.04688	0.809082	1.55371
511	7.19531	7.03516	6.6875	7.65234	7.19141	7.03906	7.99609	6.92188	7.26562	6.36719	5.91406	6.01953	5.04297	4.51172	4.01953	3.29297	3.38672	2.91211	2.58008	1.51855	1.66699	1.04199	0.88623	0.651855	0.673828	1.32227
512	6.88672	6.99609	7.12109	7.49609	7.32031	8.17188	7.03906	6.84375	6.92188	6.47656	6.36328	5.31641	5.38281	4.16797	4.02734	3.64062	3.08984	2.88086	2.21289	1.77539	1.30664	1.18945	0.263916	0.337891	0.528809	1.14355
513	6.59766	6.90625	7.49609	6.70312	7.23047	7.02344	7.02344	6.94922	6.82031	6.42969	6.44141	5.47266	4.41016	3.8457	3.91797	3.4668	2.92383	2.99609	2.29492	1.53027	1.41113	0.778809	1.01562	0.437012	0.122009	1.13477
514	6.80078	6.91797	7.22266	7.15234	7.60156	7.51953	7.46875	7.3125	6.58203	6.27734	6.14453	5.49609	5.01953	3.93945	3.16797	2.94922	2.76953	2.75391	1.46973	1.28418	1.04785	1.02539	0.640137	0.437988	0.203979	0.78418
515	6.77344	7.22266	6.87891	7.18359	6.66797	7.10156	6.92969	6.73047	6.41406	5.75	5.8125	5.00781	4.29297	3.44531	3.36523	2.91992	2.60547	2.42188	2.05859	1.33301	1.28125	0.924805	0.345947	0.218018	0.320068	0.755859
516	6.625	6.63281	6.95312	7.16406	7.45703	6.44141	6.95312	6.45312	6.125	5.79688	5.25391	4.75781	4.53516	3.5918	2.93945	2.88281	2.52734	1.96289	1.87988	1.20117	0.668945	0.61377	0.349121	0.112976	0.260986	0.582031
517	6.98047	6.95312	6.45703	6.45703	6.20703	7.20312	6.98828	5.92969	5.91016	5.55859	5.33594	4.91016	3.76953	3.16016	2.93359	2.55859	2.51953	2.01953	1.66016	1.125	0.919922	0.778809	0.64209	0.251953	0.309082	0.708008
518	5.98438	7.27344	6.88281	6.50391	6.48828	6.32422	6.34375	6.12109	6.00781	5.59766	5.35938	4.8125	4.06641	3.35938	2.73828	2.69141	2.3418	1.87988	1.58887	1.25195	0.630859	0.47998	0.541016	0.053009	0.355957	0.640137
519	5.73047	6.95312	7.19531	6.97266	6.59766	7.20703	6.05469	5.97266	5.8125	5.09766	5.41406	4.17578	3.58984	2.83008	2.70703	2.56445	2.19922	1.86035	1.33984	0.833984	0.883789	0.618164	0.25293	0.146973	0.438965	0.875
520	6.14844	6.71484	6.44141	6.5	6.54688	6.36328	6.69922	6.01562	5.69531	5.21094	5.07422	4.48047	3.80078	2.52344	2.55664	2.07422	2.09766	1.83594	1.53125	0.875	0.716797	0.653809	0.378906	0.176025	0.444092	0.808105
521	6.02734	6.03906	6.71484	6.80078	6.65625	6.83984	6.375	6.08594	5.37891	5.35938	4.87109	4.34375	3.5918	2.85156	2.23438	2.08594	1.92285	1.66113	1.27246	1.0498	0.595215	0.378906	0.311035	0.101013	0.447998	1.0166
522	6.57031	6.01953	6.54297	6.35938	5.95312	5.83984	5.66406	5.09375	5.29688	4.92969	4.38281	3.80469	3.25977	2.18945	2.20117	2.04688	1.95703	1.83398	1.19727	0.535156	0.633789	0.486084	0.414062	0.154053	0.486084	0.805176
523	6.29688	6.31641	5.94141	6	6.62891	5.87109	6.12109	5.35938	4.84766	4.53516	4.37891	3.93945	3.4082	2.41016	1.8877	1.83887	1.84961	1.67676	0.766113	0.699219	0.462891	0.324951	0.314941	0.223999	0.5	0.671875
524	5.94531	6.08203	6.25391	6.375	5.48828	6.19531	5.86719	5.31641	4.55469	4.05859	4.53906	3.73438	2.79492	2.06445	1.79004	1.87207	1.71289	1.74219	1.20215	0.787109	0.429932	0.38208	0.290039	0.322021	0.435059	0.617188
525	5.87109	5.95703	6.57812	6.10938	5.71484	5.65625	5.30469	5.36719	4.49609	4.06641	4.26172	3.43164	3.15625	1.90039	1.66602	1.76465	1.78711	1.60742	1.10547	0.371094	0.320068	0.440918	0.27002	0.233032	0.48291	0.557129
526	5.65625	6.04688	5.99609	6.00781	5.74609	6.04297	5.67969	4.97266	4.44922	4.0625	4.03125	3.7168	2.75781	1.85645	1.47363	1.48633	1.60352	1.41211	0.932129	0.550781	0.215942	0.254883	0.35791	0.362061	0.504883	0.583984
527	5.94922	6.20312	6.32031	5.61328	5.70312	5.17969	5.46875	4.47656	4.71094	3.88867	3.60352	3.66406	2.92773	1.81738	1.36133	1.28027	1.62012	1.16602	0.99707	0.556152	0.204956	0.3479	0.371094	0.410889	0.525879	0.689941
528	5.80859	5.74219	5.96875	5.50391	5.71875	5.96875	5.12891	4.57031	4.28516	3.78125	3.67188	2.93945	2.25391	1.5752	1.27539	1.41406	1.47461	1.18555	0.809082	0.302002	0.10199	0.228027	0.309082	0.339111	0.501953	0.72998
529	5.41406	5.73828	5.43359	5.84375	5.125	5.23047	4.96875	4.53125	3.99219	3.70117	3.67773	3.19922	2.55078	1.36914	1.19922	1.21289	1.55078	1.28809	0.951172	0.331055	0.117004	0.285889	0.447021	0.251953	0.617188	0.73291
530	5.40234	5.57812	5.69141	5.58203	5.67969	5.60547	5.28125	4.71875	3.88867	3.29883	3.55664	3.26172	2.2207	1.52246	1.11426	1.24805	1.35645	1.23438	0.836914	0.434082	0.130981	0.301025	0.364014	0.48291	0.637207	0.959961
531	5.10938	5.50781	5.89062	5.73438	4.67188	4.75391	4.67188	4.23047	3.67969	3.22461	3.28711	2.61914	2.34961	1.23145	0.76123	1.2168	1.22656	1.22559	0.811035	0.391113	0.192017	0.202026	0.312988	0.568848	0.640137	0.76709
532	4.89062	5.51172	5.61328	5.14062	4.88672	4.71094	4.59375	3.99805	3.50586	3.17578	2.85156	2.89258	2.22461	1.15039	0.687988	0.987793	1.25195	1.15332	0.644043	0.301025	0.0390015	0.36499	0.375	0.486084	0.664062	0.709961
533	4.85938	5.35547	6.02734	5.02734	4.82422	4.97266	4.80469	3.78516	3.30078	2.93555	3.07812	2.9043	2.05469	1.09375	0.60498	0.844238	1.25879	1.33496	0.917969	0.39209	0.319092	0.261963	0.413086	0.573242	0.661133	0.690918
534	4.91406	5.14062	4.92188	5.25781	4.88672	4.64844	4.39844	3.7793	3.15234	2.73438	2.96484	2.29883	2.07812	1.02539	0.548828	1.00293	1.27441	1.23047	0.952148	0.53418	0.0809937	0.358887	0.445068	0.591797	0.729004	0.78418
535	5.34766	5.12891	5.19141	5.04688	4.69531	4.76953	4.41797	3.64453	3.1582	2.77734	2.86914	2.60742	1.79785	0.955078	0.343994	0.878906	1.33203	1.19141	0.797852	0.414062	0.434082	0.335938	0.455078	0.59082	0.755859	0.736816
536	5.07812	5.09375	5.42969	4.67188	4.26172	4.08594	4.31641	3.61719	2.97656	2.69922	2.62305	2.63086	1.98438	0.922852	0.415039	0.891113	1.33398	1.12598	0.833008	0.397949	0.178955	0.288086	0.524902	0.546875	0.78418	0.887207
537	4.76562	5.26562	5.14844	4.82031	4.76562	4.72266	3.99609	3.5957	2.98047	2.45117	2.35156	2.07031	1.7666	0.776855	0.222046	0.958008	1.28027	0.999023	0.859863	0.758789	0.409912	0.529785	0.507812	0.600098	0.797852	0.826172
538	4.42969	4.82031	4.94922	4.63281	3.77344	4.01562	3.72266	2.97266	2.65625	2.17773	2.34766	2.30469	1.91602	0.887207	0.0650024	0.854004	1.22656	1.05371	0.861816	0.59082	0.423096	0.476074	0.542969	0.73291	0.832031	0.963867
539	4.83594	4.98438	4.98047	4.53906	4.05859	4.4375	3.98242	3.24805	2.52344	1.94727	2.49805	2.38477	1.50391	0.880859	0.303955	0.862793	1.20215	1.2373	0.932129	0.520996	0.493896	0.541992	0.657227	0.754883	0.867188	0.918945
540	4.60938	5.14844	4.52344	4.42969	3.90625	3.7793	3.86523	3.08984	2.26953	1.875	2.2793	1.82227	1.77832	0.757812	0.104004	0.75293	1.1709	1.18555	0.924805	0.876953	0.582031	0.583984	0.604004	0.823242	0.902832	0.890137
541	4.28516	4.88672	4.78906	4.19531	4	3.54883	3.4043	3.06055	2.08789	1.86035	2.13281	2.15234	1.46387	0.835938	0.222046	0.779785	1.17969	1.17578	0.85791	0.651855	0.51123	0.468018	0.751953	0.866211	0.854004	0.907227
542	4.24219	4.71484	4.91016	4.13281	3.72461	3.81641	3.65625	2.83398	2.01953	1.76562	1.83691	2.18164	1.70801	0.811035	0.39209	0.895996	1.18262	1.20605	1.08008	0.688965	0.737793	0.825195	0.803223	0.895996	0.971191	0.944824
543	3.94141	4.20703	4.41016	4.21094	3.4375	3.49609	3.34766	2.44922	1.94434	1.69141	1.87207	1.68359	1.61621	0.949219	0.352051	1.04199	1.14258	1.26074	1.10352	1.05371	0.645996	0.78418	0.879883	0.899902	1.01172	1.01367
544	3.79297	4.15234	4.61328	4.11328	3.79883	3.67383	3.23438	2.68164	2.04688	1.52832	2.03516	2.01758	1.55859	0.766113	0.569824	0.949219	1.19336	1.30762	1.04492	0.806152	0.888184	0.774902	0.751953	0.817871	1.05566	1.00488
545	3.85156	4.30859	4.39844	3.83008	2.97461	3.03711	3.19727	2.51953	1.74707	1.28418	1.79297	1.93262	1.49707	0.954102	0.570801	1.01367	1.26758	1.26465	1.04395	1.03516	0.809082	0.901855	0.972168	1.06445	1.09961	1.2168
546	3.72266	4.16406	3.9707	3.65039	3.2793	3.58594	3.08984	2.62695	1.5918	1.21582	1.72266	1.55078	1.41504	0.941895	0.737793	0.954102	1.27539	1.26074	1.04492	1.05469	0.995117	0.744141	1.04492	1.10059	1.14648	1.10547
547	4.16406	4.00391	4.17188	3.76367	3.00586	2.87109	2.97852	2.31445	1.52148	1.20898	1.42188	1.94922	1.5459	0.955078	0.616211	0.911133	1.2998	1.23145	1.33887	0.98584	0.939941	1.12793	1.10645	1.15918	1.19336	1.21094
548	3.86719	4	4.22656	3.54102	3.10352	3.24414	2.87109	2.07227	1.40625	1.00977	1.50293	1.74609	1.44238	1.14258	0.809082	1.125	1.32715	1.24805	1.25195	1.19336	1.19629	1.09277	0.973145	1.22559	1.24023	1.21582
549	3.57031	4.20312	3.94727	3.48242	2.81836	2.87695	2.8418	2.19531	1.25977	0.990234	1.7959	1.43652	1.63477	0.839844	0.945801	1.28223	1.34082	1.29785	1.26367	1.21191	0.974121	1.04102	1.16602	1.25586	1.28906	1.21289
550	3.39258	3.83203	4.15234	3.41406	2.63086	2.54297	2.76367	2.07812	1.19727	1.00879	1.36035	1.8457	1.20117	1.24121	0.811035	1.17188	1.39355	1.5752	1.18164	1.14453	1.34668	1.24512	1.29883	1.29492	1.33887	1.25195
551	3.48047	3.7207	3.84375	3.20508	2.93555	2.89258	2.63867	1.98438	1.13574	0.836914	1.34668	1.62598	1.66309	1.05273	1.03809	1.25977	1.42383	1.43555	1.4834	1.35352	1.09082	1.01172	1.35156	1.17773	1.38867	1.33789
552	3.64453	3.58789	3.49805	3.15234	2.21289	2.42578	2.58398	1.96875	1.10645	0.682129	1.14746	1.35254	1.3623	1.19824	1.07227	1.25	1.45801	1.4502	1.44727	1.36523	1.38867	1.4541	1.15918	1.43848	1.43848	1.37695
553	3.14062	3.50195	3.63477	3.17383	2.50781	2.70508	2.46094	1.91602	0.987793	0.611816	1.25684	1.7627	1.60742	1.34375	1.22461	1.12891	1.5	1.44922	1.41406	1.22363	1.23535	1.42285	1.46191	1.47266	1.4873	1.60254
554	3.11328	3.49414	3.61133	3.07422	2.11328	2.15234	2.2793	1.58789	1.17578	0.592773	1.56152	1.52637	1.37305	1.13086	1.02246	1.39941	1.5127	1.59375	1.44141	1.57715	1.52148	1.30176	1.5459	1.54102	1.53613	1.44922
555	2.81445	3.375	3.56445	2.83203	2.35742	2.58203	2.4082	1.88574	0.806152	0.51416	1.16211	1.39844	1.55078	1.40625	1.25293	1.5498	1.56641	1.61426	1.34668	1.50977	1.34375	1.56543	1.26367	1.60059	1.58301	1.49512
556	2.74805	3.07812	3.83203	2.70312	1.96973	1.96387	2.30859	1.68457	0.713867	0.391113	1.12988	1.6084	1.41504	1.19727	1.36523	1.40332	1.32422	1.56934	1.73438	1.33789	1.62988	1.25781	1.63965	1.61719	1.62988	1.56152
557	2.77734	3.19141	3.05273	2.89258	1.91406	2.26172	2.08203	1.68262	0.661133	0.465088	0.972168	1.46094	1.35742	1.44043	1.18359	1.50684	1.60645	1.59473	1.63477	1.75098	1.44141	1.75098	1.70312	1.70996	1.67578	1.61523
558	2.65234	3.08984	3.20312	2.60352	2.08008	2.07422	2.25	1.57031	0.626953	0.445068	1.08398	1.33887	1.58984	1.26562	1.37012	1.52344	1.61914	1.53516	1.61426	1.58789	1.44922	1.71484	1.75586	1.50098	1.7207	1.60059
559	2.9043	3.20312	3.30664	2.53906	1.57715	1.74219	2.07617	1.30371	0.602051	0.65918	1.42871	1.58105	1.39844	1.4541	1.44922	1.34863	1.64258	1.62207	1.54102	1.47461	1.80762	1.53613	1.43945	1.79688	1.7627	1.63965
560	2.76953	2.93359	3.11133	2.54297	1.86816	1.99512	1.83887	1.6084	0.543945	0.368896	1.05176	1.39941	1.65039	1.55078	1.30859	1.64941	1.67871	1.65918	1.85352	2.00781	1.52441	1.83301	1.83496	1.81934	1.80371	1.76367
561	2.54883	2.98047	3.0625	2.39258	1.35059	1.67871	2.06836	1.42676	0.578125	0.356934	1.01758	1.23438	1.20215	1.21094	1.56543	1.77637	1.71094	1.99414	1.65332	1.6377	1.9043	1.45605	1.89844	1.87305	1.8418	1.70898
562	2.38086	3.03906	3.08008	2.25781	1.64062	1.88574	1.80371	1.51074	0.521973	0.385986	0.887207	1.61816	1.69629	1.66797	1.55176	1.60156	1.71094	1.76855	1.81152	1.53027	1.58105	2.00195	1.94824	1.91406	1.87891	2.06055
563	2.35352	2.9043	2.75391	2.33984	1.0791	1.4668	1.87109	1.39453	0.50293	0.407959	0.993164	1.36816	1.33398	1.41113	1.63477	1.70605	1.78027	1.75684	1.79004	2.11133	1.98242	1.93555	1.66016	1.90527	1.91211	1.81348
564	2.50781	2.80273	2.87891	2.22461	1.31348	1.81738	1.83594	1.11621	0.493896	0.430908	1.37598	1.22266	1.68652	1.61523	1.45703	1.75586	1.89355	1.75586	1.60547	1.69531	1.63867	1.70703	1.91895	2.00195	1.94336	1.84277
565	2.15234	2.41797	2.88086	2.06445	1.50195	1.32715	1.7041	1.40039	0.53418	0.48999	1.02734	1.36328	1.42578	1.41309	1.64062	1.52832	1.82422	1.96484	2.02148	1.61133	2.04297	2.02148	2.05664	1.76465	1.9707	1.91797
566	2.21484	2.48242	2.64258	2.06445	0.937988	1.48438	1.76172	1.31348	0.483887	0.541992	0.983887	1.51855	1.60742	1.61621	1.67383	1.83691	1.84082	1.89062	1.91797	2.18945	1.77441	1.87012	2.07227	2.04297	1.99512	1.86621
567	1.7666	2.39844	2.80273	1.95996	1.19238	1.44727	1.67676	1.25879	0.608887	0.417969	0.861816	1.18359	1.45117	1.70605	1.53809	1.95312	1.86133	1.84668	1.8584	1.74902	2.00781	1.86133	1.71484	2.04102	2.01758	1.88672
568	1.69434	2.47852	2.63672	1.88281	0.741211	1.19531	1.5752	1.32422	0.63916	0.583008	0.960938	1.36621	1.3877	1.50098	1.8877	1.72852	1.87207	1.86133	1.74414	1.94043	1.80566	2.05859	2.08008	2.07227	2.03516	2.0293
569	1.83789	2.32227	2.35742	1.96289	1.08984	1.37793	1.67676	1.21289	0.490967	0.579102	1.36719	1.48438	1.64062	1.70605	1.63867	1.83887	1.92578	1.7793	2.03906	1.94922	2.03906	1.79395	2.14258	2.08789	2.05078	2.01953
570	1.71777	2.25586	2.47852	1.73535	0.489014	1.11621	1.57422	1.08105	0.567871	0.583008	1.04004	1.14453	1.4248	1.45508	1.79492	1.91016	1.94336	1.86914	1.80469	1.77246	1.77637	2.10156	1.7002	2.04688	2.06055	1.94922
571	1.87012	2.42969	2.38281	1.77246	0.751953	1.33301	1.4834	1.31543	0.775879	0.575195	0.992188	1.37012	1.60645	1.70605	1.63477	1.65625	1.78027	1.88477	1.98535	1.94043	2.10547	1.90527	2.10156	2.13086	2.06836	2.26953
572	1.7998	2.20703	2.37305	1.625	0.910156	1.10254	1.62207	1.18359	0.589844	0.619141	0.862793	1.44434	1.28125	1.75488	1.75586	1.94727	1.87988	2.18555	1.92578	1.95703	1.77539	1.90332	2.12695	1.87207	2.07227	1.99609
573	1.64746	2.09961	2.47266	1.68652	0.454102	1.25879	1.42188	1.26074	0.603027	0.888184	0.952148	1.21582	1.67676	1.48242	1.84082	2.05859	1.97559	1.92969	1.67383	1.75781	1.94629	2.06641	2.15234	2.10742	2.07227	1.98242
574	1.55957	1.97852	2.28516	1.70508	0.681152	0.952148	1.40723	1.17188	0.694824	0.871094	1.31641	1.29199	1.3623	1.75195	1.67773	1.79883	1.97852	1.8877	2.07617	1.90527	1.7959	1.67676	1.69336	2.08008	2.07031	2.04492
575	1.44141	1.95508	2.08008	1.48828	0.304932	0.937988	1.52734	0.981934	0.73291	0.812012	1.12305	1.40039	1.66992	1.57422	1.8291	1.90234	1.98438	1.86621	1.98535	1.92871	1.95703	2.15039	2.06641	2.08594	2.06445	1.95215
576	1.67383	1.91602	2.14258	1.47363	0.584961	1.02148	1.37109	1.2041	0.759766	0.743164	1.00391	1.18262	1.45215	1.72168	1.79492	1.97656	1.9873	2.08789	1.87891	1.61328	1.75586	1.82324	2.11914	2.07031	2.05664	1.94629
577	1.40039	1.65625	2.01367	1.45117	0.269043	0.931152	1.48242	1.1543	0.749023	0.795898	0.859863	1.28125	1.36133	1.5459	1.95117	1.71973	1.9873	1.97559	1.73047	1.9209	1.9043	1.83594	2.07031	2.00195	2.03906	2.09961
578	1.17676	1.74414	2.13672	1.47266	0.278076	0.996094	1.27148	1.19434	0.755859	0.790039	0.939941	1.36914	1.58789	1.66797	1.71973	1.98242	1.98535	1.8916	1.95898	1.86719	1.7002	1.99512	1.71875	2.06445	2.02344	2.04492
579	1.08691	1.71387	2.3125	1.4668	0.464111	0.958008	1.42969	1.19238	0.874023	0.810059	1.29297	1.1416	1.37012	1.75586	1.78809	2.08203	1.98438	1.88184	1.74316	1.5332	1.58203	1.47363	1.88281	1.81445	2.00391	1.93945
580	1.02441	1.71387	1.80957	1.26465	0.244995	0.977051	1.37305	0.958984	0.831055	0.875977	1.12988	1.10645	1.5791	1.3877	1.86133	1.80371	1.97559	1.78613	1.90723	1.83789	1.87793	1.98828	2.00781	1.97559	1.98438	2.17773
581	1.01367	1.60742	1.90039	1.30859	0.213989	0.98877	1.22266	1.0957	0.831055	0.73877	0.996094	1.41016	1.38184	1.78711	1.71973	1.89258	1.97168	1.84863	1.81445	1.65723	1.50391	1.82227	1.71973	1.93164	1.95996	1.93945
582	0.930176	1.67578	1.91113	1.33594	0.324951	1.00586	1.4248	1.30273	0.834961	0.837891	0.844238	1.19043	1.46484	1.56934	1.80469	1.96777	1.96191	1.84766	1.57227	1.49414	1.77637	1.58203	1.76562	1.91406	1.93262	1.88086
583	0.915039	1.64648	1.81641	1.31445	0.151001	0.90918	1.32422	1.13867	0.85498	0.841797	0.902832	1.07715	1.2373	1.6543	1.77344	1.73047	1.95312	2.06836	1.81934	1.89648	1.40625	1.72656	1.79883	1.87598	1.90723	1.9209
584	1.08008	1.54883	1.88477	1.33789	0.471924	0.76123	1.17188	1.2334	0.907227	0.834961	1.23828	1.34961	1.52344	1.69727	1.70215	1.94336	1.71094	1.82129	1.80664	1.44434	1.65527	1.24805	1.83105	1.78809	1.87402	1.80762
585	1.00684	1.60547	1.87598	1.22363	0.203003	0.897949	1.44043	1.09766	0.914062	0.801758	1.10547	1.13477	1.37012	1.41895	1.88477	2.0332	1.91211	1.76855	1.66895	1.29297	1.29883	1.71582	1.38184	1.83008	1.8418	1.7832
586	0.866211	1.36719	1.67871	1.13281	0.154053	0.893066	1.20996	1.05273	0.76416	0.812988	0.962891	1.03906	1.4209	1.65137	1.70996	1.75098	1.89746	1.72656	1.51367	1.72266	1.51465	1.52539	1.62109	1.60645	1.81152	1.9248
587	0.674805	1.33203	1.73438	1.14844	0.498047	0.881836	1.2207	1.16016	0.851074	0.812988	0.791016	1.29883	1.33496	1.51855	1.78613	1.82227	1.88379	1.93262	1.65723	1.2998	1.26953	1.31055	1.60352	1.69922	1.77734	1.8418
588	1.09375	1.375	1.65723	1.25	0.157959	1.00488	1.41602	1.13477	0.912109	1.06445	0.845215	1.03516	1.24219	1.54688	1.68945	1.88965	1.86816	1.79492	1.49902	1.15332	1.29395	1.40527	1.60352	1.6543	1.74316	1.86035
589	0.770996	1.35938	1.61328	1.23047	0.585938	0.880859	1.22852	1.15625	0.883789	0.903809	1.15723	1.03418	1.38184	1.46289	1.69629	1.87891	1.84961	1.69824	1.62012	1.55078	1.12793	0.944824	1.26562	1.62109	1.70703	1.73926
590	0.543945	1.28223	1.75684	0.980957	0.188965	1.04785	1.17871	1.20508	0.87793	0.801758	1.04004	1.21484	1.29395	1.44922	1.67188	1.68555	1.80762	1.70215	1.52441	1.14941	1.14355	1.35352	1.32617	1.57422	1.67578	1.65723
591	0.474121	1.24316	1.63379	1.13379	0.719238	0.963867	1.41797	0.999023	0.921875	0.823242	0.89502	0.958008	1.32129	1.57129	1.61621	1.91211	1.81836	1.56152	1.30273	1.15039	0.963867	1.15039	1.42969	1.4873	1.52148	1.6416
592	0.444092	1.40625	1.44531	1.18262	0.488037	1.00977	1.21973	1.11621	0.929199	0.835938	0.708008	0.96582	1.06152	1.24805	1.85059	1.67773	1.83594	1.64648	1.46777	1.18945	1.03613	0.971191	1.32129	1.52246	1.63086	1.65723
593	0.452881	1.30469	1.54785	1.03418	0.287109	0.814941	1.3252	1.21387	0.957031	0.825195	0.75293	1.11523	1.2627	1.52832	1.50391	1.7041	1.71094	1.62402	1.48828	1.00488	0.812988	1.02734	1.01074	1.33594	1.59668	1.55762
594	0.433105	1.21777	1.37109	1.15723	0.73291	0.973145	1.30469	1.11523	0.922852	0.797852	1.03906	0.871094	1.16211	1.40137	1.63965	1.76074	1.68555	1.75391	1.34082	0.978027	0.796875	0.597168	1.16016	1.38184	1.56641	1.53125
595	0.355957	1.17773	1.53418	1.09961	0.447021	0.964844	1.15527	1.18848	0.917969	0.88623	0.937988	0.894043	1.21289	1.36426	1.58105	1.72168	1.67871	1.55078	1.23535	1.03027	0.641113	0.938965	1.18848	1.36426	1.53613	1.64746
596	0.499023	1.1084	1.56055	0.98584	0.765137	0.958008	1.31934	1.18848	1.0166	0.683105	0.800781	1.03613	1.12695	1.36133	1.47168	1.5791	1.6582	1.51758	1.18945	0.868164	0.693848	0.736816	0.900879	1.33203	1.50879	1.51855
597	0.496094	1.14062	1.4668	1	0.441895	1.11426	1.21484	1.0293	0.942871	0.774902	0.598145	0.776855	1.18945	1.21777	1.56445	1.69043	1.66016	1.47852	1.36035	0.826172	0.479004	0.608887	0.955078	1.2998	1.48535	1.59277
598	0.374023	1.07227	1.33789	1.14941	0.920898	0.952148	1.33887	1.15918	0.932129	0.757812	0.63623	0.786133	1.01465	1.37207	1.49414	1.62012	1.65234	1.61523	1.28516	0.89502	0.439941	0.657227	0.938965	1.22168	1.46289	1.52246
599	0.26001	0.971191	1.38281	1.15625	0.692871	1.14258	1.25781	1.16309	0.880859	0.741211	0.78418	0.975098	1.05957	1.29395	1.50098	1.56641	1.46191	1.53125	1.23828	0.731934	0.428955	0.308105	0.974121	1.28516	1.48633	1.41895
600	0.618164	0.991211	1.20117	0.823242	0.49292	1.0332	1.19922	1.23145	0.926758	0.654785	0.868164	0.676758	1.02246	1.19336	1.40137	1.59277	1.51562	1.43164	1.07715	0.776855	0.302979	0.522949	0.815918	1.17285	1.44238	1.46387
601	0.371094	0.90918	1.41699	1.06152	0.898926	0.96582	1.39648	1.13965	0.919922	0.681152	0.651855	0.585938	1.07324	1.20996	1.52246	1.54102	1.59668	1.43555	1.19238	0.78418	0.304932	0.378906	0.815918	1.1748	1.42969	1.39844
602	0.168945	0.962891	1.54004	1.22461	0.660156	1.16602	1.25684	1.11426	0.904785	0.787109	0.504883	0.97998	0.933105	1.11621	1.42383	1.44727	1.54395	1.3252	1.22656	0.721191	0.235962	0.352051	0.856934	1.21777	1.4209	1.3877
603	0.0620117	0.916016	1.20508	0.817871	0.898926	1.03711	1.15527	1.13379	0.797852	0.730957	0.500977	0.566895	0.85498	1.25293	1.33203	1.52344	1.5166	1.41113	1.09375	0.692871	0.203003	0.412109	0.842773	1.18066	1.38477	1.4873
604	0.149048	1.00879	1.2627	1.05566	0.62793	1.14648	1.4707	1.17383	0.86377	0.663086	0.63623	0.49707	0.876953	1.00098	1.36523	1.57324	1.49902	1.40332	1.12793	0.744141	0.240967	0.417969	0.825195	1.20996	1.42871	1.43652
605	0.10498	0.89502	1.23242	1.06738	1.04785	1.05957	1.21875	1.13965	0.854004	0.602051	0.634766	0.842773	0.848145	1.1543	1.31836	1.35547	1.47559	1.42969	1.01367	0.778809	0.238037	0.295898	0.826172	1.17285	1.43066	1.41113
606	0.065979	0.878906	1.19531	0.948242	0.828125	1.2002	1.16797	1.23633	0.887207	0.650879	0.508789	0.459961	0.901855	1.13086	1.28613	1.34082	1.43359	1.3252	1.1748	0.733887	0.341064	0.408936	0.850098	1.24121	1.37891	1.43164
607	0.0139999	1.02246	1.33496	0.938965	0.64209	0.99707	1.55176	1.08691	0.876953	0.559082	0.416016	0.422119	0.799805	0.975098	1.21094	1.34766	1.43164	1.27246	1.09375	0.812012	0.413086	0.558105	0.959961	1.29395	1.40137	1.45996
608	0.116028	0.847168	1.28809	1.08691	0.996094	1.20801	1.23438	1.10254	0.870117	0.60791	0.350098	0.755859	0.86377	1.06738	1.23145	1.33008	1.37402	1.30371	1.1084	0.740234	0.428955	0.504883	0.923828	1.17285	1.4043	1.37305
609	0.218018	0.797852	1.16602	1.11133	0.804199	1.08691	1.19336	1.26855	0.86377	0.592773	0.458984	0.343994	0.691895	0.911133	1.3252	1.31738	1.37793	1.32227	1.08691	0.817871	0.560059	0.76123	0.957031	1.27637	1.42285	1.44434
610	0.141968	0.853027	1.22363	0.743164	0.960938	1.09082	1.47266	1.12891	0.914062	0.509766	0.446045	0.352051	0.835938	1.06836	1.11523	1.39062	1.35156	1.30273	1.05078	0.891113	0.606934	0.537109	0.995117	1.30469	1.44531	1.42285
611	0.109985	0.862793	1.07617	1.00879	0.749023	1.24316	1.24121	1.17969	0.846191	0.51416	0.3479	0.675781	0.629883	0.862793	1.16113	1.20605	1.3252	1.2334	1.11621	0.834961	0.663086	0.74707	1.12402	1.35254	1.46875	1.44141
612	0.112976	0.830078	1.1377	1.17969	1.10352	1.12891	1.32617	1.23828	0.838867	0.495117	0.341064	0.25293	0.809082	0.936035	1.18359	1.15918	1.24121	1.2373	1.06348	0.908203	0.733887	0.880859	1.08105	1.37305	1.49707	1.53711
613	0.27002	0.894043	1.28516	0.778809	0.899902	1.22754	1.39355	1.0957	0.937012	0.476074	0.220947	0.315918	0.563965	0.97998	1.05859	1.15527	1.27246	1.14844	1.19238	0.978027	0.835938	0.810059	1.13184	1.3877	1.52734	1.51074
614	0.245972	0.865234	1.16211	1.00684	0.727051	1.12305	1.30273	1.16016	0.845215	0.352051	0.130981	0.59082	0.625	0.78418	1.05176	1.19141	1.24512	1.24121	1.0459	0.918945	0.876953	1.10254	1.16992	1.56445	1.55859	1.55859
615	0.274902	0.836914	1.0127	1.00488	1.03027	1.24023	1.27344	1.20117	0.85791	0.437012	0.373047	0.188965	0.621094	0.937012	1.03223	1.12305	1.24023	1.24023	1.15039	0.932129	0.829102	0.874023	1.31836	1.38086	1.59277	1.55566
616	0.244019	0.85791	1.15039	0.916992	0.883789	1.13379	1.30176	1.21387	0.76416	0.408936	0.192993	0.269043	0.530762	0.73584	1.16797	1.20996	1.21387	1.15039	1.11621	1.12891	1.08691	1.09082	1.29004	1.52637	1.62891	1.56738
617	0.134033	0.846191	0.911133	0.891113	0.958984	1.24609	1.42773	1.2168	0.85791	0.422119	0.238037	0.503906	0.654785	0.852051	0.962891	1.05762	1.18652	1.14648	1.06836	1.01074	0.911133	1.17871	1.28516	1.56934	1.66699	1.64648
618	0.125	0.828125	1.15625	1.01855	0.810059	0.991211	1.27539	1.16504	0.798828	0.394043	0.053009	0.178955	0.507812	0.890137	0.973145	1.01074	1.08301	1.08789	1.15234	0.98291	1.20703	1.11523	1.49023	1.62695	1.70508	1.67285
619	0.218994	0.816895	1.15137	0.952148	1.0957	1.19336	1.2373	1.15332	0.778809	0.374023	0.0469971	0.235962	0.686035	0.690918	1.01953	0.961914	1.12891	1.13867	1.08301	1.21875	1.02539	1.40137	1.47754	1.69043	1.74512	1.68848
620	0.156006	0.814941	1.08008	0.776855	0.914062	1.21973	1.53027	1.22559	0.754883	0.325928	0.19104	0.38501	0.404053	0.816895	0.873047	1.04688	1.01855	1.06738	1.12695	1.08789	1.22461	1.1709	1.4668	1.63867	1.78516	1.71191
621	0.130981	0.89502	0.98877	0.937988	0.779785	1.22168	1.19043	1.11426	0.833008	0.441895	0.0689697	0.18396	0.687012	0.63916	0.895996	0.933105	0.944824	1.0918	1.02637	1.09668	1.19727	1.38574	1.49316	1.8916	1.82617	1.82715
622	0.117981	0.750977	1.06543	1.13477	0.974121	1.22559	1.30078	1.2832	0.807129	0.335938	0.139038	0.234985	0.316895	0.805176	0.878906	1.03516	0.914062	1.04004	1.20215	1.22461	1.21777	1.41992	1.73047	1.67285	1.86719	1.79883
623	0.204956	0.625977	0.833984	0.719238	0.904785	1.16309	1.54004	1.20605	0.856934	0.434082	0.0980225	0.366943	0.629883	0.679199	0.916992	0.910156	0.936035	1.01758	1.10156	1.2168	1.27148	1.37012	1.64746	1.81543	1.90918	1.82617
624	0.151001	0.709961	1.08301	0.941895	0.897949	1.20996	1.25586	1.16699	0.832031	0.417969	0.134033	0.182007	0.458008	0.693848	0.798828	0.844238	0.907227	0.959961	1.05566	1.09375	1.32031	1.62988	1.62402	1.87598	1.94922	1.95117
625	0.026001	0.721191	1.18066	0.905762	0.848145	1.11719	1.2207	1.32715	0.797852	0.406006	0.0960083	0.237061	0.491943	0.768066	0.832031	0.78418	0.879883	1.03223	1.13672	1.30762	1.33691	1.41504	1.75195	1.91309	1.99023	1.89648
626	0.260986	0.78418	0.931152	0.876953	1.00293	1.2373	1.64844	1.18457	0.800781	0.345947	0.125	0.356934	0.505859	0.554199	0.847168	0.917969	0.895996	0.978027	0.963867	1.22656	1.38184	1.61914	1.80664	1.95117	2.0293	2.00586
627	0.364014	0.625977	0.958008	0.88623	0.875977	1.04492	1.24707	1.20801	0.905762	0.352051	0.137939	0.26001	0.350098	0.757812	0.833008	0.750977	0.751953	0.883789	1.18262	1.16797	1.41211	1.59766	1.82812	1.90625	2.05469	2.03125
628	0.362061	0.670898	0.939941	0.899902	0.755859	1.19238	1.25293	1.31055	0.831055	0.358887	0.237061	0.233032	0.540039	0.582031	0.75	0.868164	0.737793	0.907227	1.01172	1.31152	1.52539	1.62793	1.81348	2.19141	2.12109	2.07422
629	0.310059	0.795898	0.907227	0.792969	0.894043	1.18652	1.57324	1.23145	0.839844	0.36792	0.244019	0.416992	0.331055	0.60791	0.731934	0.765137	0.812012	0.818848	1.06348	1.25098	1.36914	1.71094	1.90625	1.93848	2.1582	2.16797
630	0.287109	0.686035	1.07617	0.791016	0.87793	1.12598	1.3291	1.22266	0.961914	0.391113	0.0739746	0.264893	0.618164	0.705078	0.77002	0.685059	0.699219	0.890137	0.902832	1.26562	1.57031	1.67969	1.9707	2.05859	2.19141	2.12695
631	0.275879	0.632812	1.00293	0.891113	0.797852	1.17578	1.3252	1.2959	0.862793	0.532227	0.228027	0.250977	0.213989	0.558105	0.643066	0.604004	0.654785	0.720215	1.11914	1.21387	1.45508	1.78906	1.89648	2.11133	2.22266	2.22656
632	0.336914	0.670898	0.90918	0.994141	0.809082	1.1377	1.47363	1.2334	0.949219	0.459961	0.21106	0.441895	0.579102	0.707031	0.692871	0.768066	0.641113	0.766113	1.00488	1.30957	1.5918	1.71484	1.91797	2.13477	2.25195	2.15234
633	0.243042	0.691895	1.01953	0.573242	0.881836	1.14746	1.34668	1.31934	0.845215	0.548828	0.324951	0.264893	0.20105	0.488037	0.790039	0.59082	0.616211	0.728027	0.966797	1.27539	1.48438	1.76465	2.07227	2.1582	2.27734	2.31055
634	0.136963	0.663086	0.806152	0.856934	0.791016	1.0459	1.28027	1.32617	0.950195	0.500977	0.336914	0.25293	0.475098	0.626953	0.630859	0.714844	0.529785	0.717773	0.998047	1.20898	1.52832	1.8252	2.0293	2.10156	2.30078	2.30273
635	0.259033	0.777832	0.900879	0.803223	0.682129	1.19238	1.40527	1.27637	0.87793	0.476074	0.212036	0.344971	0.433105	0.504883	0.634766	0.626953	0.565918	0.625	0.798828	1.28418	1.60742	1.79004	1.96191	2.39453	2.32227	2.33203
636	0.229004	0.605957	1.06641	0.898926	0.771973	0.996094	1.4502	1.35352	0.88623	0.546875	0.259033	0.329102	0.333984	0.540039	0.721191	0.543945	0.430908	0.681152	1.09668	1.28027	1.4707	1.80664	2.00195	2.12109	2.33984	2.3457
637	0.151978	0.692871	0.900879	0.708984	0.689941	1.19531	1.2793	1.23242	0.903809	0.558105	0.294922	0.240967	0.426025	0.597168	0.608887	0.458984	0.47998	0.605957	0.846191	1.17871	1.69336	1.875	2.14453	2.20898	2.35742	2.36523
638	0.154053	0.726074	0.795898	0.73291	0.711914	1.04785	1.32227	1.34375	1.01172	0.599121	0.398926	0.273926	0.206055	0.51123	0.581055	0.634766	0.439941	0.480957	0.928223	1.18457	1.45996	1.85938	2.10156	2.24805	2.36914	2.43945
639	0.422119	0.753906	0.991211	0.768066	0.751953	1.01172	1.58887	1.36523	1.04297	0.606934	0.417969	0.324951	0.444092	0.513184	0.600098	0.480957	0.399902	0.566895	0.71582	1.36914	1.69922	1.86719	2.01367	2.24609	2.37891	2.36133
640	0.386963	0.690918	0.687012	0.717773	0.696777	1.12402	1.20898	1.37305	1.05078	0.575195	0.311035	0.248047	0.237061	0.521973	0.704102	0.595215	0.355957	0.441895	0.928223	1.16309	1.48535	1.83496	2.15039	2.25195	2.38477	2.48047
641	0.343018	0.719238	0.955078	0.778809	0.599121	1.05566	1.30176	1.49023	0.983887	0.598145	0.343994	0.268066	0.437988	0.516113	0.625	0.516113	0.321045	0.4729	0.88623	1.17578	1.62305	1.88184	2.07422	2.18945	2.38672	2.3457
642	0.439941	0.743164	0.957031	0.787109	0.631836	1.0459	1.71973	1.31055	0.987793	0.623047	0.379883	0.288086	0.116028	0.458008	0.568848	0.447021	0.282959	0.342041	0.820801	1.3252	1.58691	1.98926	2.14844	2.45703	2.38477	2.48828
643	0.320068	0.87793	0.845215	0.579102	0.615234	0.939941	1.23438	1.3877	1.00293	0.726074	0.469971	0.289062	0.403076	0.535156	0.671875	0.415039	0.285889	0.355957	0.833008	1.15527	1.55762	1.81543	1.99805	2.19727	2.37891	2.38672
644	0.38208	0.616211	0.807129	0.678223	0.538086	1.11621	1.25586	1.37109	1.16016	0.702148	0.501953	0.188965	0.222046	0.523926	0.575195	0.518066	0.26001	0.356934	0.686035	1.29004	1.60645	2.00977	2.26562	2.2207	2.36719	2.41406
645	0.314941	0.544922	0.937012	0.757812	0.544922	0.916016	1.66504	1.5459	1.11035	0.72998	0.415039	0.349121	0.230957	0.422119	0.536133	0.451904	0.223999	0.416016	0.986816	1.23145	1.59766	1.7959	2.08398	2.25586	2.35156	2.39258
646	0.125977	0.62207	0.649902	0.733887	0.629883	1.10547	1.23242	1.41113	1.1377	0.926758	0.428955	0.209961	0.342041	0.508789	0.560059	0.540039	0.106995	0.302979	0.75	1.24805	1.58496	1.94824	2.07812	2.22656	2.33203	2.36719
647	0.243042	0.774902	0.89209	0.684082	0.498047	0.96582	1.31348	1.48633	1.25781	0.926758	0.476074	0.207031	0.0310059	0.477051	0.632812	0.488037	0.114014	0.310059	0.897949	1.29785	1.60156	2.02734	2.10547	2.20898	2.3125	2.42188
648	0.354004	0.609863	0.991211	0.591797	0.451904	0.876953	1.6416	1.27637	1.17969	0.943848	0.561035	0.365967	0.25293	0.430908	0.558105	0.425049	0.09198	0.376953	0.707031	1.25488	1.70801	1.8457	2.12695	2.15039	2.29102	2.30078
649	0.250977	0.527832	0.771973	0.705078	0.468994	1.05273	1.33887	1.5166	1.31152	0.787109	0.605957	0.0949707	0.141968	0.499023	0.576172	0.456055	0.152954	0.306885	0.820801	1.30371	1.70215	2.04297	2.12891	2.36523	2.25586	2.38477
650	0.0939941	0.650879	0.786133	0.594238	0.416992	0.949219	1.31641	1.55566	1.22656	0.926758	0.537109	0.259033	0.273926	0.562988	0.623047	0.516113	0.197021	0.436035	0.902832	1.36035	1.67871	1.81152	2.04688	2.125	2.2207	2.24023
651	0.414062	0.63916	0.826172	0.714844	0.345947	0.951172	1.51953	1.5293	1.2627	0.870117	0.529785	0.404053	0.279053	0.428955	0.620117	0.483887	0.266113	0.384033	0.871094	1.29492	1.70508	1.97363	2.13281	2.13672	2.18359	2.28125
652	0.378906	0.615234	0.758789	0.638184	0.379883	0.813965	1.45508	1.58105	1.23438	1.03809	0.595215	0.106018	0.175049	0.585938	0.606934	0.551758	0.336914	0.374023	0.884766	1.35156	1.7168	2.0293	2.00195	2.0918	2.14062	2.21875
653	0.322998	0.538086	0.921875	0.500977	0.466064	1.01953	1.29004	1.46777	1.29199	0.920898	0.666992	0.342041	0.302002	0.396973	0.60791	0.617188	0.352051	0.533203	0.876953	1.48926	1.76465	1.87207	2.10547	2.07031	2.07031	2.13281
654	0.501953	0.580078	0.834961	0.706055	0.279053	0.87207	1.42676	1.45703	1.27832	1.03516	0.749023	0.470947	0.0999756	0.52002	0.670898	0.51123	0.321045	0.48291	1.05957	1.30273	1.75879	2.06445	2.00977	2.0332	2.05859	2.06641
655	0.343994	0.542969	0.74707	0.599121	0.275879	1.08887	1.57715	1.66699	1.38574	1.03223	0.690918	0.243042	0.349121	0.536133	0.561035	0.592773	0.444092	0.533203	0.950195	1.43066	1.69922	1.82324	2.07422	1.99316	1.95898	1.97363
656	0.394043	0.625	0.943848	0.624023	0.292969	0.87207	1.22852	1.66016	1.49023	1.05664	0.663086	0.334961	0.288086	0.594238	0.705078	0.558105	0.491943	0.646973	1.12598	1.59082	1.83496	1.89746	1.97363	2.13281	1.90234	2.00586
657	0.330078	0.603027	0.685059	0.632812	0.187988	0.758789	1.50293	1.66895	1.44922	1.0918	0.788086	0.64209	0.331055	0.585938	0.765137	0.634766	0.519043	0.654785	1.02148	1.40723	1.71094	2.02539	1.96875	1.9209	1.8418	1.86035
658	0.0900269	0.589844	0.765137	0.478027	0.131958	1.0166	1.71777	1.62891	1.37793	1.21875	0.763184	0.416992	0.481934	0.573242	0.628906	0.708984	0.562988	0.723145	1.01367	1.43945	1.89258	1.90234	1.99316	1.89941	1.78613	1.81934
659	0.234985	0.589844	0.960938	0.63623	0.208008	0.850098	1.18359	1.49121	1.42578	1.21289	0.949219	0.427002	0.398926	0.699219	0.749023	0.85791	0.606934	0.813965	1.19141	1.69434	1.77148	2.07812	1.93652	1.82129	1.71973	1.78613
660	0.331055	0.633789	0.707031	0.546875	0.239014	0.940918	1.41992	1.7041	1.43262	1.29004	0.878906	0.742188	0.480957	0.583008	0.854004	0.625	0.736816	0.871094	1.20605	1.49609	1.84375	1.84375	1.94531	1.7627	1.64648	1.75781
661	0.36499	0.682129	0.690918	0.709961	0.213989	0.755859	1.86914	1.75195	1.625	1.50684	0.891113	0.62207	0.391113	0.667969	0.716797	0.769043	0.746094	0.883789	1.25195	1.48145	1.87305	1.91602	1.93848	1.7666	1.61426	1.55762
662	0.0880127	0.569824	0.937012	0.509766	0.0980225	1.00586	1.22266	1.72461	1.58203	1.43457	0.971191	0.560059	0.726074	0.837891	0.748047	0.776855	0.848145	0.971191	1.31836	1.80957	1.8252	2.01562	1.91211	1.7207	1.49121	1.45215
663	0.346924	0.647949	0.585938	0.499023	0.0240021	0.912109	1.39648	1.80957	1.625	1.2666	0.96582	0.880859	0.462891	0.774902	0.901855	0.925781	0.797852	0.957031	1.33105	1.61719	1.92676	1.93457	1.83594	1.78613	1.41211	1.36426
664	0.343994	0.631836	0.834961	0.777832	0.085022	0.932129	1.86523	1.4707	1.72266	1.35645	1.19043	0.798828	0.865234	0.898926	0.930176	0.880859	0.961914	1.09961	1.38086	1.68066	1.86914	2.0957	1.90234	1.62305	1.35254	1.26953
665	0.282959	0.766113	0.875977	0.471924	0.109985	1.01172	1.39258	1.79492	1.67676	1.50195	1.10352	0.705078	0.596191	0.706055	0.88623	1.02637	0.984863	1.11719	1.47168	1.81348	1.94727	1.86426	1.82129	1.57324	1.27246	1.15918
666	0.437988	0.583008	0.662109	0.631836	0.192993	0.74707	1.38379	1.8457	1.81738	1.47754	1.08691	1.03516	0.770996	0.960938	0.98877	0.916992	1.04102	1.13965	1.51562	1.74609	1.89844	1.94629	1.88477	1.49902	1.18945	1.11035
667	0.469971	0.521973	0.724121	0.649902	0.0269928	1.05176	1.79297	1.83203	1.74805	1.52637	1.20312	1	0.867188	0.930176	1.04688	0.961914	1.09668	1.22461	1.48145	1.83008	2.00391	2.01562	1.7207	1.51758	1.07031	0.929199
668	0.374023	0.551758	0.908203	0.5	0.366943	0.871094	1.49414	1.96973	1.68359	1.43555	1.18652	0.836914	0.846191	1.00586	1.00781	1.08594	1.15332	1.26855	1.64648	1.91406	1.88281	1.97754	1.8291	1.42773	1.03906	0.990234
669	0.283936	0.726074	0.581055	0.608887	0.192017	1.00586	1.39746	1.80469	1.72461	1.5918	1.24316	1.23828	1.00293	1.01953	1.05176	1.17871	1.20898	1.4043	1.58301	1.8291	2.21094	2.12695	1.77441	1.43555	0.917969	0.85791
670	0.103027	0.563965	0.776855	0.594238	0.287109	0.813965	1.77539	1.70898	1.83008	1.6084	1.53516	1.19922	0.945801	1.10254	1.09961	1.10938	1.26367	1.49219	1.76855	2	1.96777	1.89746	1.83594	1.4248	0.88623	0.623047
671	0.278076	0.478027	0.89502	0.812012	0.261963	1.19824	1.60547	1.86426	1.75684	1.64746	1.37305	1.0293	1.12109	1.14941	1.13965	1.31348	1.21777	1.50684	1.73535	2.00195	2.21289	1.99707	1.64844	1.3584	0.797852	0.477051
672	0.280029	0.584961	0.658203	0.452881	0.365967	0.930176	1.43164	1.99316	1.8457	1.77148	1.34082	1.36523	0.993164	1.17188	1.20605	1.16797	1.33789	1.47266	1.75293	1.99414	2.00586	2.0332	1.85059	1.37012	0.759766	0.361084
673	0.395996	0.555176	0.690918	0.563965	0.376953	0.969238	1.71289	2.00977	2.01172	1.75879	1.43652	1.40625	1.3291	1.19336	1.31152	1.24414	1.38965	1.60059	1.8584	2.10742	2.27539	2.03906	1.83887	1.32031	0.727051	0.309082
674	0.250977	0.540039	0.808105	0.930176	0.240967	1.11914	1.94922	1.9209	1.92969	1.83887	1.60742	1.20898	1.11133	1.28906	1.24414	1.35742	1.46191	1.60547	1.91797	2.13477	2.04688	2.18359	1.70312	1.36133	0.711914	0.203003
675	0.182007	0.449951	0.720215	0.426025	0.61084	1.0332	1.29102	1.76172	1.89941	2.12305	1.78027	1.5498	1.48633	1.43652	1.25098	1.44629	1.42285	1.67188	1.9043	2.09961	2.36328	1.9502	1.6709	1.2627	0.713867	0.135986
676	0.288086	0.454102	0.831055	0.692871	0.425049	1.04785	1.71387	2.01172	1.95996	1.97168	1.63672	1.54785	1.24023	1.37402	1.47559	1.40527	1.55176	1.74121	1.9541	2.30273	2.07031	2.07227	1.83887	1.33691	0.734863	0.313965
677	0.234009	0.416992	0.726074	0.766113	0.545898	1.02539	2.10938	2.05664	1.93262	1.96387	1.6123	1.47168	1.36816	1.34961	1.39453	1.59766	1.59863	1.71777	1.9873	2.15234	2.33008	2.08203	1.9043	1.32812	0.771973	0.208984
678	0.446045	0.559082	0.618164	0.626953	0.486084	1.17578	1.43945	2.05078	2.13281	1.91309	1.66797	1.70312	1.5752	1.54785	1.42676	1.41211	1.64648	1.79883	2.0957	2.16016	2.19922	2.12891	1.73145	1.375	0.868164	0.304932
679	0.4021	0.483887	0.915039	0.653809	0.651855	1.02539	1.6084	2.14844	2.06836	2.07617	1.94727	1.74707	1.50586	1.57812	1.44141	1.62109	1.63867	1.85645	2.22852	2.43164	2.35547	2.26758	1.75586	1.39941	0.928223	0.483887
680	0.305908	0.515137	0.648926	0.683105	0.601074	1.41406	2.17578	1.73828	2.125	2.01562	2.01367	1.60254	1.65918	1.5752	1.69336	1.55469	1.79199	1.96289	2.04102	2.3125	2.24023	2.03125	1.88477	1.46875	0.995117	0.629883
681	0.228027	0.559082	0.717773	0.856934	0.496094	1.16211	1.46289	2.12891	2.19336	2.17969	1.90039	1.93555	1.6748	1.63086	1.54688	1.68359	1.74609	2.07812	2.08203	2.14648	2.40039	2.16016	1.9541	1.53223	1.05957	0.818848
682	0.244019	0.556152	0.921875	0.541992	0.861816	1.10254	1.7334	2.16797	2.17383	2.05273	1.88086	1.96191	1.79199	1.80664	1.52832	1.63574	1.75977	2.00391	2.31836	2.50977	2.35352	2.12891	1.8291	1.43848	1.13379	0.847168
683	0.098999	0.541016	0.535156	0.698242	0.652832	1.33496	2.21875	2.08789	2.29492	2.06641	1.92285	1.76172	1.70117	1.75098	1.80762	1.83301	1.79785	1.94824	2.20508	2.41211	2.31836	2.23828	1.83789	1.53418	1.21094	0.948242
684	0.146973	0.458008	0.647949	1.11426	0.826172	1.30371	1.71582	2.25	2.23047	2.20312	2.28516	2.15039	1.99219	1.79199	1.75488	1.60352	1.82617	2.06445	2.21289	2.15625	2.43359	2.36914	2.01172	1.58203	1.28906	1.21094
685	0.428955	0.576172	0.907227	0.49292	0.716797	1.24707	1.65723	2.15234	2.06055	2.19141	2.28125	2.11328	1.82812	1.76855	1.58203	1.79102	1.90723	2.02734	2.22656	2.56836	2.34766	2.2207	2.08203	1.67383	1.36426	1.13574
686	0.333008	0.518066	0.567871	0.724121	0.914062	1.25	2.18164	1.98926	2.16602	2.21875	2.17578	1.96582	2.04492	1.87988	1.73926	1.79102	1.86133	2.07422	2.33594	2.48633	2.46484	2.17188	1.73535	1.66016	1.44336	1.04297
687	0.20105	0.678223	0.771973	0.942871	0.832031	1.48242	1.87402	2.14648	2.28711	2.35938	2.14062	2.33789	2.0293	2.09375	1.8916	1.84082	1.77148	2.125	2.37891	2.31055	2.38281	2.2207	2.1582	1.80664	1.5166	1.29004
688	0.168945	0.562012	0.833008	0.777832	0.758789	1.33203	1.70605	2.2832	2.14062	2.36133	2.16797	2.29688	2.01953	1.90625	1.86035	1.7666	1.92578	2.07617	2.48438	2.51953	2.54297	2.35156	2.23047	1.91113	1.58984	1.4834
689	0.19104	0.461914	0.48291	0.765137	1.11914	1.71875	2.13477	2.30859	2.21484	2.36133	2.49805	2.26367	2.24609	2.05273	1.77539	1.95703	1.99902	2.08594	2.22461	2.54102	2.21289	2.45898	2.04688	1.75195	1.66016	1.54785
690	0.345947	0.466064	0.701172	0.880859	0.896973	1.43555	2.04492	2.16406	2.40234	2.63672	2.67578	2.42969	2.23438	2.03125	2.02539	1.69824	1.92871	2.1582	2.26172	2.34961	2.73633	2.23828	1.86914	1.82715	1.7168	1.67773
691	0.425049	0.668945	0.88916	0.940918	1.0957	1.44531	1.77344	2.02734	2.28125	2.51172	2.41016	2.47852	2.32031	2.17969	1.84277	1.87793	1.83496	2.21094	2.51172	2.58203	2.35352	2.32812	2.32812	1.94922	1.77539	1.71777
692	0.159058	0.437012	0.598145	0.682129	0.951172	1.58008	2.18164	2.28711	2.29297	2.29297	2.3125	2.50391	2.26172	2.14844	1.87988	1.8623	1.96094	2.33789	2.32227	2.44141	2.62305	2.29688	2.26953	1.98926	1.82812	1.73633
693	0.213989	0.455078	0.680176	0.824219	1.16699	1.63281	2.42383	2.28906	2.34375	2.44531	2.44727	2.60156	2.52344	2.10547	2.05664	1.86719	1.94141	2.12891	2.37109	2.45703	2.32031	2.43164	2.13672	1.97559	1.875	2.00977
694	0.194946	0.488037	0.806152	1.2666	1.06738	1.58984	1.73242	2.26953	2.25391	2.54688	2.73242	2.65039	2.39648	2.42578	1.8584	1.75879	1.92383	2.07422	2.27734	2.56836	2.69336	2.50781	2.03125	2.02148	1.91602	1.82422
695	0.171021	0.447021	0.507812	0.579102	1.02246	1.55762	2.09375	2.38867	2.39648	2.57031	2.89258	2.67969	2.62109	2.24609	1.91016	1.92383	1.90234	2.12305	2.40625	2.46289	2.3418	2.29297	2.30859	2.18945	1.95117	1.6748
696	0.0930176	0.424072	0.633789	0.875977	1.37207	1.74902	2.63477	1.97852	2.29297	2.4668	2.62109	2.57227	2.47461	2.22266	2.07812	1.6543	1.875	2.04102	2.4082	2.48438	2.69922	2.35156	2.35938	1.96973	1.97852	1.83203
697	0.285889	0.26709	0.765137	1.28027	1.09668	1.76074	1.82715	2.35352	2.35352	2.3418	2.51367	2.95117	2.63477	2.40039	2.11914	1.80664	1.83789	2.05273	2.43555	2.59766	2.33594	2.49805	2.17188	2.00586	2	2.03125
698	0.523926	0.358887	0.755859	0.850098	1.34668	1.88281	2.09961	2.38086	2.37305	2.53516	2.64062	2.99609	2.71484	2.46094	1.88086	1.76855	1.79785	2.05664	2.21094	2.46484	2.60742	2.28906	2.0957	2.15625	2.01562	2.01953
699	0.512207	0.375	0.728027	0.846191	1.25586	1.77441	2.60938	2.23828	2.36523	2.47461	2.92383	2.63672	2.6543	2.50977	1.91406	1.73145	1.69727	1.96484	2.19336	2.54883	2.40234	2.40234	2.34375	2.11914	2.02148	2.14844
700	0.0189972	0.5	0.569824	1.03613	1.36914	1.78125	2.08203	2.29883	2.43164	2.4668	3.10156	2.98242	2.88867	2.29297	2.19922	1.57715	1.72852	1.89453	2.49219	2.45703	2.58984	2.38086	2.2793	2.06055	2.02344	2.02148
701	0.162964	0.488037	0.454102	1.06445	1.28906	1.87402	2.05469	2.41992	2.34766	2.56641	2.78516	3.30664	2.98047	2.73438	1.85547	1.71973	1.64355	1.99805	2.16797	2.34961	2.38672	2.38086	1.9873	2.06641	2.01758	2.01758
702	0.177002	0.337891	0.800781	0.898926	1.31348	1.99512	2.56445	2.16406	2.10156	2.55469	2.66992	2.79883	2.83594	2.5	1.95117	1.46094	1.57422	1.97656	2.26758	2.49805	2.56641	2.4082	2.32812	2.23438	2.00391	2.24609
703	0.374023	0.51416	0.603027	0.987793	1.55469	1.91797	2.33984	2.32031	2.21289	2.52539	2.79102	3.12109	2.93164	2.62695	2.06836	1.53418	1.50293	2.06445	2.23438	2.53516	2.41992	2.27344	2.4082	1.95898	1.98047	1.89062
704	0.203979	0.491943	0.692871	1.4043	1.34668	1.92773	2.04883	2.39062	2.30469	2.76367	3.06055	3.4707	3.12305	2.66406	2.13477	1.49219	1.50293	1.79492	2.16797	2.24805	2.38477	2.33594	2.11328	1.93555	1.95996	1.69629
705	0.222046	0.439941	0.820801	0.667969	1.55469	2.05078	2.60938	2.32031	2.06641	2.54492	3.26367	2.95117	3.06055	2.5332	1.88477	1.46875	1.40039	1.69531	2.21094	2.43945	2.48438	2.31445	1.85254	2.09766	1.92578	1.9541
706	0.136963	0.346924	0.298096	0.973145	1.5127	2.08984	2.43555	2.25586	2.12891	2.51367	2.90234	3.25586	3.19141	2.87695	2.03516	1.2373	1.31738	1.71484	2.25	2.51758	2.36523	2.29883	2.30078	1.98242	1.92188	1.9834
707	0.337891	0.555176	0.618164	1.40723	1.58008	2.14062	2.10742	2.10547	2.27539	2.41602	2.77539	3.63477	3.08203	2.74609	2.13281	1.32324	1.0791	1.55566	2.02539	2.19727	2.44336	2.2793	2.16211	1.87793	1.84863	1.89258
708	0.393066	0.644043	0.766113	0.994141	1.52344	2.18555	2.55469	2.42188	2.12695	2.44141	2.88672	3.0918	3.17773	2.73438	1.81641	1.24609	1.15039	1.58008	1.99512	2.37891	2.33984	2.2207	1.99121	1.86816	1.7959	1.91797
709	0.160034	0.554199	0.565918	0.952148	1.59473	2.11328	2.86523	2.35938	2.15039	2.36523	3.14062	3.37109	3.49609	2.86523	1.99414	1.11621	0.962891	1.56152	2.28906	2.49609	2.44141	2.21875	1.80762	1.96875	1.73926	1.78027
710	0.573242	0.49292	0.662109	1.26074	1.79004	2.19531	2.01172	2.26172	2.18164	2.52344	3.31445	3.7793	3.34375	2.96094	2.16016	1.07031	0.875977	1.46191	1.96289	2.24414	2.14062	2.20312	2.09961	1.69922	1.63672	1.84375
711	0.673828	0.4021	0.628906	1.09766	1.61328	2.34961	2.56445	2.41016	2.00586	2.23047	3.03711	3.29883	3.39648	3.02734	1.95312	1.17773	0.711914	1.34082	2.0625	2.29297	2.56445	2.1875	2.01172	1.63184	1.61328	1.72656
712	0.18396	0.412109	0.230957	0.880859	1.78613	2.22266	3.05664	2.22852	2.01172	2.18555	2.83008	3.46484	3.54492	2.86328	2.17188	0.89502	0.594238	1.4248	2.10938	2.47461	2.25586	2.19727	1.7334	1.77148	1.53809	1.45312
713	0.261963	0.674805	0.651855	1.11133	1.87891	2.35742	2.26953	2.21289	1.84863	2.28711	2.87305	3.89844	3.63281	3.3125	2.14453	0.891113	0.658203	1.4248	2.0332	2.30078	2.33984	2.06445	1.85742	1.61621	1.45801	1.24902
714	0.360107	0.417969	0.73584	1.4707	1.71191	2.36133	2.53516	2.33789	1.88867	2.20703	3.08789	3.44336	3.61914	3.08984	2.0625	1.11719	0.427979	1.61914	2.05078	2.36133	2.26953	2.08594	1.9834	1.4541	1.37305	1.43848
715	0.491943	0.51709	0.643066	0.798828	1.59668	2.46094	3.10547	2.26758	1.85156	2.11719	3.41406	3.61523	3.74609	3.11719	2.14258	0.986816	0.14502	1.39062	2.12695	2.32617	2.45703	2.06641	1.65137	1.44238	1.29297	1.39941
716	0.125977	0.416016	0.439941	1.125	1.85742	2.34961	2.38477	2.31641	1.84277	2.2168	3.07031	3.80664	3.76562	3.3125	2.25586	0.912109	0.302002	1.30566	1.98242	2.42383	2.24414	2.08984	1.44727	1.4834	1.17676	1.25391
717	0.384033	0.391113	0.508789	1.60547	2.01367	2.52539	2.57617	2.19531	1.81152	2.07617	2.84375	3.78711	3.81445	3.39453	2.35547	1.19824	0.36499	1.35645	2.03125	2.35742	2.41797	2.00195	1.83984	1.24805	1.08691	1.30371
718	0.302002	0.370117	0.293945	0.902832	1.85547	2.44531	3.07422	2.14844	1.68652	1.99414	2.89062	3.79688	3.78516	3.51562	2.19141	1.05371	0.513184	1.32812	2.3418	2.39648	2.29688	2.08594	1.74805	1.14258	0.994141	1.0957
719	0.541992	0.238037	0.522949	1.03613	2.00195	2.51953	2.75195	2.31836	1.42871	2.17969	3.04492	3.80859	3.89648	3.42383	2.45117	1.13672	0.674805	1.46289	2.02539	2.52148	2.42383	1.98535	1.45508	1.24707	0.897949	1.26758
720	0.598145	0.23999	0.559082	1.4834	2.22656	2.66797	2.43555	2.43164	1.45801	1.98926	3.43359	3.96289	4.17188	3.66797	2.78516	1.30859	0.670898	1.54395	2.24219	2.56836	2.32031	1.84961	1.30469	1.04395	0.797852	0.849121
721	0.360107	0.371094	0.742188	1.03027	1.87207	2.6543	3.02539	2.19336	1.49219	1.75684	3.08203	3.9668	4.08203	3.62305	2.45508	1.65723	0.896973	1.55273	2.24219	2.56055	2.44336	2.15234	1.63574	0.883789	0.699219	0.64502
722	0.741211	0.447021	0.427979	0.87793	1.80469	2.75977	3	2.14844	1.20605	1.74707	2.83594	3.89844	4.09375	3.70508	2.73047	1.55664	1.05469	1.63574	2.33008	2.54883	2.38672	1.8877	1.42773	0.949219	0.574219	0.564941
723	0.825195	0.406006	0.192993	1.42285	2.08203	2.67969	2.55273	2.0625	1.20898	1.6416	2.91406	4.08594	4.40234	3.98828	2.90234	1.76562	1.24121	1.6416	2.48242	2.69336	2.44141	1.97754	1.28516	0.884766	0.528809	0.689941
724	0.574219	0.385986	0.393066	1.46582	2.16797	2.83789	3.00391	2.46484	1.2959	1.81152	3.00586	4.11328	4.34375	3.95508	2.88281	1.87012	1.41895	1.90723	2.56445	2.66211	2.45508	2.04492	1.33301	0.798828	0.464111	0.592773
725	0.506836	0.583008	0.438965	0.921875	2.00391	2.61133	3.17383	2.44141	1.16602	1.55176	3.45117	4.01953	4.52344	4.21875	2.98047	2.03516	1.61035	2.2832	2.47852	2.65039	2.42773	1.81738	1.35742	0.666016	0.303955	0.560059
726	0.526855	0.542969	0.4021	1.2666	2.26172	2.91016	2.61914	2.13281	1.21289	1.33496	3.08203	4.20703	4.42188	4.12109	3.22461	2.25391	1.81152	2.31055	2.68945	2.93945	2.61914	2.23828	1.33984	0.704102	0.160034	0.562012
727	0.483887	0.378906	0.483887	1.67676	2.59375	2.74023	3.04102	2.3457	1.18262	1.45801	2.84375	4.31641	4.64844	4.30078	3.47266	2.62109	2.01562	2.31055	2.80273	2.88672	2.56055	1.91406	1.53906	0.499023	0.0980225	0.459961
728	0.413086	0.416992	0.443115	0.875977	1.99316	2.86523	3.48438	2.24609	0.904785	1.41797	2.9668	4.19922	4.53516	4.42188	3.3418	2.61523	2.17773	2.43945	2.82422	2.88867	2.6543	2.0957	1.30469	0.546875	0.04599	0.645996
729	0.579102	0.460938	0.37793	1.15527	2.05078	3.05273	2.68164	2.34766	0.871094	1.2832	2.92773	4.4375	4.82812	4.71875	3.74609	2.75195	2.41406	2.62695	3.04688	3.22461	2.66797	2.25195	1.33496	0.874023	0.141968	0.374023
730	0.533203	0.654785	0.615234	1.58594	2.31445	3.08984	3.06445	2.57812	0.624023	1.18164	3.3457	4.46875	4.80859	4.625	3.96484	2.95508	2.62109	2.81836	3.05859	3.12891	2.85156	1.93848	1.4082	0.662109	0.250977	0.444092
731	0.825195	0.708984	0.378906	1.08398	2.3125	3.06445	3.67578	2.48828	0.76123	1.41992	3.37891	4.36328	4.94141	4.72656	3.74219	3.23242	2.75586	2.95508	3.30469	3.14258	2.82031	2.48438	1.55371	0.855957	0.363037	0.416992
732	0.793945	0.375977	0.486084	0.963867	2.2207	3.2168	3.0332	2.34375	0.823242	1.28418	2.92773	4.55078	5.16797	5.17188	3.95508	3.45508	2.86328	3.11523	3.37891	3.51758	2.95703	2.13867	1.53223	0.878906	0.4729	0.470947
733	0.654785	0.478027	0.26709	1.58496	2.42969	3.28516	3.28125	2.28125	0.910156	1.40527	3.04492	4.75781	5.01953	4.94922	4.43359	3.81641	3.19922	3.33203	3.57422	3.45508	2.94141	2.375	1.58496	0.848145	0.594238	0.565918
734	0.966797	0.683105	0.0189972	1.50098	2.81836	2.75	3.64258	2.37109	0.821777	1.24121	3.05273	4.72266	5.39453	5.15625	4.53516	3.88867	3.38672	3.37305	3.61133	3.42969	3.04102	2.66016	1.72363	0.99707	0.713867	0.672852
735	1.13184	0.51709	0.558105	1.16895	2.08984	3.37891	3.32227	2.71094	0.807129	1.34863	3.55469	4.75	5.34375	5.43359	4.50391	3.99414	3.66016	3.82617	3.89453	3.76758	3.29492	2.26172	1.90918	1.1748	0.836914	0.755859
736	0.937988	0.459961	0.541016	1.375	2.37109	3.0957	3.26758	2.87305	0.963867	1.50488	3.54297	4.90234	5.63281	5.62891	4.92969	4.15625	3.78125	4.08594	4.03906	4.00391	3.4043	2.90625	1.75195	1.41992	0.958984	0.945801
737	0.743164	0.785156	0.313965	1.74121	2.48438	3.2207	3.6582	2.46875	0.998047	1.58398	3.125	4.91406	5.46484	5.64062	5.05859	4.41406	4.12109	4.17969	3.8457	3.82812	3.42188	2.5918	2.02734	1.4502	1.12695	1.10547
738	0.838867	0.615234	0.582031	1.16797	2.58398	3.42383	3.57422	2.74023	1.16797	1.71582	3.32812	5.0625	5.85547	5.71875	4.94922	4.75391	4.37891	4.23438	4.32422	3.95312	3.59961	2.76367	2.35547	1.56055	1.2334	1.04004
739	0.823242	0.605957	0.19104	1.17578	2.45312	3.51953	3.22266	2.34766	1.46387	1.66895	3.29688	5.17188	5.64062	5.98828	5.42969	5.09766	4.59375	4.38281	4.46875	4.45312	3.66406	3.2832	2.23047	1.77539	1.36426	1.0957
740	0.609863	0.364014	0.259033	1.73926	2.52539	3.49805	3.6875	3.05469	1.34863	1.80762	3.95508	5.15234	5.95703	5.89844	5.66016	5.11328	4.82812	4.58984	4.63281	4.16406	3.82422	2.78125	2.20508	1.82324	1.50391	1.2041
741	0.771973	0.178955	0.706055	1.19336	3.12695	3.50586	3.95898	3.24805	1.41602	1.85352	3.89258	5.35547	5.97266	6.33984	5.5625	5.3125	4.98438	4.78125	4.69922	4.39453	3.91016	3.49414	2.58008	2.0293	1.65039	1.2998
742	0.893066	0.287109	0.479004	1.28906	2.23633	3.81445	3.38086	2.7832	1.5459	2.00586	3.49805	5.44141	5.96094	6.50391	5.98047	5.49609	5.24219	5.07031	4.86328	4.8125	4.01172	3.27539	3.02539	2.21289	1.79297	1.49414
743	1.00488	0.618164	0.107971	1.5918	2.67578	3.11523	3.76758	3.14453	1.70605	2.10352	3.7832	5.52734	6.57812	6.64844	6.08984	5.71484	5.46094	5.20312	5.17578	4.64062	4.13281	3.1543	2.6875	2.36328	1.98535	1.57715
744	1.05566	0.679199	0.435059	1.63574	2.71094	3.91211	4.08594	2.96094	1.49902	2.18945	3.74805	5.76172	6.45312	7.00391	6.46484	6.03906	5.63672	5.45703	5.36328	4.87891	4.08984	3.97852	2.70898	2.50781	2.14258	1.84668
745	1.08203	0.655762	0.444092	1.45703	2.81836	3.46289	3.54492	3.25781	1.58691	2.29688	4.30078	5.68359	6.80078	6.64844	6.50781	6.36328	5.86328	5.54688	5.46875	5.00391	4.45312	3.41016	3.17773	2.58984	2.24414	2.12891
746	1.26562	0.598145	0.704102	1.53516	2.69336	3.73828	3.89844	3.62695	2.13086	2.51758	4.51172	5.87109	6.64453	7.05078	6.75781	6.57812	6.19141	6.07422	5.15234	5.11328	4.40625	4.10156	3.35547	2.80469	2.44141	2.05469
747	1.39453	0.825195	0.98584	1.94434	2.69727	3.96094	4.51172	3.55273	2.16016	2.77148	4.27734	6.09375	7.07812	7.25391	6.99219	6.37891	6.26953	6.21484	5.76953	5.23438	4.71484	3.95898	3.22461	2.95703	2.59766	2.16797
748	1.41211	0.881836	0.340088	1.53613	3.41992	3.89648	3.75195	3.29297	2.5	2.84961	4.40625	6.04688	6.76953	7.59375	6.77344	6.73047	6.45312	6.21484	5.89062	5.36719	4.70312	3.79102	3.49414	3.0918	2.73047	2.26172
749	1.08496	0.60791	0.27002	1.38281	2.43945	3.85156	4.08203	3.40039	2.76172	2.73242	4.37891	6.25781	7.21484	7.53516	7.41016	6.93359	6.82812	6.24609	6.08594	5.55078	4.82031	4.67969	3.76953	3.28125	2.86719	2.41406
750	1.1748	0.792969	0.374023	1.8418	3.00586	3.85156	4.78516	3.4707	2.84961	3.40625	4.74609	6.29297	7.08594	7.42578	7.37109	7.30859	6.97656	6.375	6.10156	5.72656	5.06641	4.05078	3.9082	3.47461	3.0293	2.57617
751	1.1543	0.806152	0.457031	1.43848	2.94141	4.30859	4.00781	3.89258	2.91797	3.79883	5.14844	6.53906	7.34766	8.07031	7.51172	7.55859	7.20703	6.53906	6.13281	5.86719	5.15234	4.68359	3.75195	3.54297	3.18164	2.80469
752	0.931152	0.865234	1.24902	1.69238	3.0918	3.45117	4.42578	4.33594	3.04297	3.81055	4.90625	6.64844	7.42188	7.71094	7.92188	7.85938	7.35547	6.72656	6.55078	6.0625	5.19922	4.60938	4.14062	3.55859	3.33789	2.98242
753	0.961914	0.995117	0.966797	1.7627	2.94336	4.19531	4.65625	3.58203	3.29883	3.70703	5.16016	6.75781	7.33594	8.24219	8.26562	7.77344	7.39062	7.19531	6.61328	5.98828	5.33203	4.36719	4.57031	3.8125	3.48438	3.26758
754	1.11328	0.882812	0.467041	1.79102	2.85156	4.00391	4.42969	4.13672	3.46289	3.9082	5.09375	7.03125	8.28125	8.39844	8.28125	7.76562	7.625	7.15234	6.89453	6.05859	5.37891	5.24219	4.20703	4.07422	3.62891	3.57227
755	1.25098	0.915039	0.664062	1.93652	3.73242	4.27344	4.20312	3.68945	3.67383	4.39844	5.55078	7.10938	7.8125	8.71875	8.0625	8.05469	7.78516	7.40625	6.53906	6.37109	5.58984	4.58594	4.13281	4.14453	3.76172	3.47852
756	1.29395	1.08105	0.625977	1.83984	2.63477	4.28906	4.52344	4.37891	4.08594	4.33984	5.99609	6.92969	8.42969	8.75	8.57031	8.38281	7.91797	7.55078	6.98438	6.24219	5.55859	5.10938	4.54688	4.13672	3.89258	3.5918
757	1.37793	0.881836	1.07324	2.07031	3.36523	4.26953	5.00391	4.82812	3.99414	4.58984	5.67578	7.51953	8.07812	8.42188	8.6875	8.63281	8.01562	8.03125	7.13281	6.25781	5.85547	5.25	4.91406	4.34375	4.01172	3.72852
758	1.32715	0.919922	1.53516	2.00586	3.17383	4.34766	4.34375	4.27344	4.01562	4.62109	5.80859	7.57812	8.76562	9.07812	8.60156	8.91406	8.25	7.95312	7.33984	6.45703	5.75391	4.77734	4.65234	4.28516	4.12109	3.78516
759	1.94629	1.49414	0.981934	1.80078	3.39062	3.94727	4.71484	4.66797	4.13281	4.58984	5.84375	7.27734	8.17188	8.70312	9.15625	8.875	8.28906	7.85938	7.26172	6.91016	5.89844	5.42969	4.26953	4.19922	4.21875	4.05859
760	2.03906	1.24805	0.541992	2.02148	3.20312	4.92969	5.12109	4.40625	4.26172	4.92969	6.34375	7.90625	8.49219	9.55469	9.34375	8.60156	8.39844	7.74219	6.86719	6.45312	5.95312	5.00391	4.90625	4.45703	4.30078	4.37109
761	1.45508	1.28906	0.75	1.74414	3.03516	3.75391	4.45703	4.82812	3.99219	5.06641	6.69531	7.91016	8.61719	9.25	8.95312	8.98438	8.625	7.84766	7.53516	6.42969	5.97656	5.36328	4.93359	4.54688	4.37109	4.22266
762	1.53613	0.894043	1.26074	2.08398	4.02734	4.66406	4.66016	5.27344	4.05469	5.19531	6.38281	7.83594	8.70312	9.28906	9.28125	9.26562	8.63281	7.90625	7.58203	7.13672	6.02344	5.45703	4.57812	4.75391	4.42578	4.45312
763	1.5459	0.576172	1.44922	2.08789	2.86523	4.32422	5.45312	5.17188	4.70312	5.14453	6.28906	8.1875	9.13281	9.88281	9.6875	9.5	8.50781	8.04688	7.80078	6.52734	5.89062	4.91016	4.69141	4.51562	4.48828	4.61719
764	1.09473	0.870117	1.69531	2.18555	3.71875	4.73828	4.65234	4.78516	4.69141	5.51953	6.79688	8.3125	8.70312	9.23438	9.74219	9.8125	8.74219	8.64062	7.38281	6.5625	6.00391	5.51953	5.05859	4.79297	4.46875	4.53516
765	1.24805	1.29492	1.20996	2.43359	3.42383	4.96094	4.9375	4.96484	5.17188	5.94141	7.04297	8.21094	9.69531	9.90625	9.35938	9.74219	9.16406	8.46875	7.60938	7.11328	5.39453	5.05859	5.13281	4.40625	4.47266	4.43359
766	1.49707	1.33691	0.89209	2.07227	3.67773	4.50391	5.63281	4.94922	5.47266	6.44531	7.69922	8.48438	9.14062	9.90625	10.1328	9.125	9.28125	8.59375	7.83984	6.51562	6.09766	5.32812	4.37891	4.25391	4.50391	4.39453
767	1.54004	1.25293	0.577148	2.39258	3.45117	4.84766	4.98828	5.46875	5.49609	6.30859	7.17578	8.6875	10.0312	10.2812	9.88281	9.60938	9.32812	8.75781	8.03125	6.58203	5.72266	5.42578	4.71484	4.38281	4.49609	4.60156
768	1.70215	1.41211	1.5918	2.62305	3.24219	3.89844	5.65234	6.04688	5.50781	6.1875	6.85938	8.57031	9.125	10.1094	9.875	9.86719	9.38281	9.08594	7.80859	6.96875	5.99219	4.70703	4.91016	4.45312	4.42969	4.69531
769	1.96582	1.40137	1.87109	2.25586	4.29688	5.21484	5.54297	5.03906	5.58594	6.78516	7.59766	8.77344	10.1016	9.65625	10.4219	10.0078	9.51562	8.75	7.21484	6.61328	5.67188	5.25391	4.55078	4.55469	4.35938	4.90625
770	1.76953	1.38379	1.99023	2.51172	3.10742	4.14844	5.21094	5.61719	5.78125	6.62109	7.6875	8.92188	9.32031	10.3594	10.2891	10.3516	9.32031	8.5625	7.72656	6.63281	5.89453	4.79297	4.01172	4.06641	4.26953	4.44141
771	2.08203	1.41699	1.37695	2.17773	4.05469	4.94922	5.46484	5.1875	5.94531	6.83594	8.3125	8.78906	9.59375	9.71875	10.3047	10.1797	9.36719	8.30469	7.55469	6.82422	5.71094	5.04297	4.28125	4.37891	4.16406	4.63672
772	2.30859	1.50684	1.20605	2.57227	3.62891	4.69141	5.42969	5.71094	6.125	6.51953	7.69531	8.76562	9.71875	10.3828	9.78906	9.4375	9.39062	8.30469	8.04688	6.46484	5.60547	5.05859	4.40625	3.6875	4.04297	4.81641
773	1.81934	1.43164	1.44727	2.57812	3.99414	5.12109	5.60547	6.38281	6.48438	6.69922	7.36719	9.3125	9.53906	10.5391	10.7422	9.89844	9.49219	8.32812	7.67188	6.74609	5.48828	4.57812	4.04297	3.44727	3.90234	4.30078
774	1.78906	1.58008	1.61328	2.63867	3.68945	5.26953	5.27344	5.83984	6.36719	6.87891	8.25781	9.40625	10.2734	10.5781	10.1719	10.1172	9.61719	8.39844	7.37891	6.86719	5.37109	4.50781	3.4707	3.51367	3.74609	4.05859
775	1.97559	1.70898	2.35352	3.0332	3.4375	4.82422	5.49609	5.94141	6.29297	6.97266	8.34375	8.99219	9.53906	10.8047	9.96875	10.1953	9.625	9.08594	7.56641	6.39453	5.49219	3.92383	3.8125	3.44141	3.57812	3.9043
776	2.03711	1.58301	1.79297	2.32617	4.5	5.26172	6.07812	5.70312	6.35156	7.11719	8.625	9.48438	10.6562	9.89062	10.7734	10.4688	9.60156	8.72656	8.09375	6.49219	5.16797	4.41797	3.77148	3.50391	3.39844	3.96875
777	1.33203	1.63477	1.45898	2.91406	3.37109	4.16016	5.35547	6.25391	6.40625	7.12109	8.17969	9.50781	9.78906	10.625	10.7656	10.2891	9.74219	8.75	7.51172	6.19922	5.28906	4.34766	3.0332	2.84961	3.20508	3.92773
778	1.83008	1.74707	1.50977	2.93945	4.34766	5.44531	5.58594	6.59766	6.05859	7.07812	7.76562	9.1875	10.7969	10.5312	10.4609	9.45312	9.625	8.76562	7.04297	6.11719	5.0625	3.9375	2.97266	3.14453	3.00586	3.50391
779	1.68262	1.54492	1.81348	2.44141	3.81055	4.27734	6.03906	6.42969	5.92969	7.58984	8.6875	9.41406	9.71875	10.5312	10.1094	9.77344	9.65625	8.9375	7.19922	6.25391	5.21875	3.61719	3.40625	2.22461	2.83398	3.53711
780	1.9834	1.6543	2.29492	3.19141	4.25	5.24609	5.39062	5.89453	6.53516	7.92969	8.72656	9.625	10.7109	10.5234	10.6406	10.125	9.52344	8.39062	7.03516	5.91016	4.67578	3.5625	3.16211	1.96289	2.62109	3.58398
781	2.33008	2.32031	2.60742	2.57031	3.87305	4.95312	5.60547	6.08203	6.41797	7.8125	8.96094	9.29688	9.61719	9.79688	10.1719	10.0156	8.85156	8.16406	7.65625	5.74609	5.22266	3.6543	1.97754	1.94922	2.41797	3.48047
782	2.10938	2	1.91406	2.99414	3.62891	5.31641	6.28516	5.91406	6.95703	7.5625	8.42969	9.47656	9.875	10.6172	9.80469	10.1094	8.99219	7.79688	7.23047	6.37891	4.39062	3.54492	2.34766	1.79785	2.14844	3.0332
783	2.38867	2.03906	1.52734	2.78125	4.66016	5.55469	5.5625	6.60938	7.22266	7.60547	8	9.75	9.84375	9.8125	10.6484	10.0391	8.85156	7.70703	6.65625	5.56641	4.67969	3.29297	2.39258	1.8418	1.95117	2.94531
784	2.5293	1.40137	1.56055	2.99805	3.55273	5.05078	5.80859	7.16406	7.15625	8.23438	8.9375	9.54688	9.35938	10.4531	10.4062	9.10156	8.875	7.75	6.8125	5.41406	4.19141	2.88086	1.83789	1.13281	1.85059	2.63086
785	2.32031	1.4834	2.40234	3.375	4.57422	5.47656	6.41406	5.96875	7.02344	7.94922	8.89844	9.24219	10.5625	10.2266	9.42969	9.375	8.6875	7.76562	7.36328	6.05078	4.45312	2.87305	1.45605	1.42285	1.65527	2.76367
786	2.12891	1.99316	2.61914	2.75586	3.94727	4.29297	5.63672	6.51953	7.00781	7.99609	9.02344	9.66406	9.84375	10.2812	10.0469	9.59375	8.73438	8.45312	6.78125	5.15625	3.68164	2.81836	1.6377	0.455078	1.51855	2.60547
787	2.18555	2	2.66016	3.28125	4.45312	5.625	6.28906	6.02734	7.11328	7.77734	8.4375	9.47656	10.5703	10.3203	10.1484	9.49219	8.51562	7.9375	6.39062	4.96484	4.28906	2.82031	1.80273	0.290039	1.39453	2.28125
788	2.20703	2.05078	2.14258	3.33203	3.98242	4.38672	6.00781	6.71484	7.17578	7.59766	8.08594	9.15625	9.5	9.39844	9.9375	9.53906	8.57031	7.88281	6.14062	5.80078	4.03516	2.92383	1.01074	0.322998	1.38086	2.49609
789	1.78809	1.81738	1.8584	2.71094	3.77539	5.33984	5.80469	6.96484	7.24609	7.74609	9.00781	9.47656	10.4922	10.0312	9.23438	9.39062	8.47656	7.71875	6.13672	4.80859	3.92773	2.33594	1.56543	0.305908	1.36914	2.83789
790	1.96191	1.94824	1.53418	3.50195	4.73438	4.94922	5.8125	6.13672	7.47656	7.63672	8.83594	8.75	9.3125	9.14844	9.96875	8.53125	8.14062	7.70703	6.71875	4.67578	4.09375	2.49219	1.80957	0.0739746	1.40137	2.43359
791	1.90527	2.20898	2.65039	3.52344	3.67773	5.47266	5.64844	6.4375	7.31641	7.60547	8.9375	9.25781	10.0234	9.90625	9.36719	8.61719	7.76953	7.0625	6.36328	5.41406	3.72656	3.02148	1.67188	0.657227	1.46875	2.36328
792	2.30469	2.07617	2.84766	2.98242	4.73828	5.46875	6.30469	6.125	7.12891	7.45312	8.30469	9.17969	8.98438	9.49219	8.92188	8.74219	7.76953	6.87109	5.71094	4.66016	3.86133	2.37891	1.09668	0.35791	1.59473	2.62891
793	2.49414	2.08594	2.82422	3.09961	3.99219	5.08984	5.57422	6.55469	7.12109	7.72656	7.98438	8.9375	9.15625	9.14062	9.57031	8.64844	7.9375	6.48047	5.60156	4.96484	3.46094	2.87109	1.79199	1.17676	1.66309	2.67773
794	2.4375	2.18164	2.26172	2.85938	4.55469	5.62891	5.68359	6.83203	7.07812	7.85156	8.83594	9.15625	9.14062	9.55469	9.05469	8.6875	7.80078	6.33984	6.30859	4.83984	3.80078	2.34766	1.56152	1.43164	1.74316	2.45703
795	2.58594	2.13086	2.10156	3.52344	4.04688	4.26562	6.15625	6.95312	6.6875	8.10156	8.55469	8.84375	8.60156	8.5625	8.91406	8.49219	7.57422	6.41406	5.72266	4.375	3.23633	2.48047	1.28418	1.4541	1.84668	2.4707
796	2.67188	2.24609	2.43164	3.0918	3.85352	5.59766	5.48047	6.01953	6.35547	7.76172	8.71094	8.64062	9.78125	9.07812	8.22656	7.80078	7.33984	6.41406	5.46875	4.60156	3.86328	2.84766	1.93457	1.52441	1.97363	2.82227
797	2.53125	2.10547	2.51953	3.34375	4.71875	4.35547	5.4375	6.16406	6.80078	7.60938	8.00781	8.85938	8.60156	8.8125	8.96875	7.55469	7.24219	6.97266	4.82812	4.58984	3.11523	2.53516	2.0957	1.31543	2.11914	3.08203
798	2.35156	2.08594	3.08203	3.66016	3.71094	5.29297	6.14844	5.81641	6.59375	8.0625	7.67188	8.50781	9.35156	8.6875	8.15625	7.4375	6.87109	6.38672	4.94922	4.01562	3.96289	2.73828	1.86523	1.88672	2.35156	3.21875
799	2.35156	2.19727	2.46094	2.87891	4.77734	4.82422	5.39062	6.48828	7.05469	7.67969	8.46094	8.1875	8.27344	8.54688	7.73438	7.60156	6.76953	6.26953	5.5625	4.38281	2.92969	2.32031	1.77344	1.55273	2.35547	2.73242
800	2.42188	2.12695	2.19531	3.61328	3.99609	5.34375	5.51172	6.76953	7.22266	7.73438	8.14062	8.38281	9.17188	7.64453	8.375	7.60156	6.59766	5.98438	5.24219	3.85156	3.83789	2.60938	2.62695	2.2207	2.29688	2.78906
801	1.95996	2.17773	2.24609	3.74023	4.55078	5.33203	5.96875	5.88672	7.06641	7.10938	8.23438	8.07031	7.88672	8.21094	8.01562	7.41016	6.48828	5.82031	4.60547	3.72656	2.85352	2.88867	2.06641	2.33008	2.37695	3.07617
802	2.01367	2.8457	2.64062	3.1543	3.98438	4.87891	5.41406	6.23828	6.8125	7.07031	7.53906	7.93359	7.95312	7.38672	7.65234	6.73438	6.38281	5.21094	4.30078	4.19141	3.7832	2.58594	2.30469	2.29688	2.44336	2.97656
803	2.1543	2.5332	2.98242	3.1582	3.87891	5.5	6.03125	5.65625	6.69922	7.10547	7.17578	7.86328	7.76172	7.71094	7.32422	6.58203	6.35547	5.14062	4.90234	3.6582	2.71094	2.78516	2.22461	2.29297	2.44727	2.7793
804	2.42578	2.57031	3.13672	3.08984	4.60547	4.21094	5.61328	6.23828	6.71875	6.96484	7.87891	7.70312	7.49219	7.64844	7.48828	6.32422	6.10547	4.75781	4.52734	3.5	3.05664	2.23047	2.5957	2.02734	2.4082	2.75781
805	2.47852	2.10938	2.49805	3.53516	3.67773	5.40234	5.35156	6.48047	6.65625	6.87109	7.53906	7.48828	7.89062	7.33984	6.85547	6.4375	5.9375	4.59766	4.48047	3.86914	2.87695	2.69922	2.1582	2.41992	2.61523	3.26172
806	2.59766	1.74609	2.14648	3.17383	4.67578	4.20703	5.40234	6.02734	6.60156	6.72656	7.44922	7.36328	7.10156	7.44531	6.45312	6.34375	5.625	4.67969	3.55664	3.27148	2.94922	2.7793	1.90918	2.08984	2.62109	3.2207
807	2.64062	2.02344	2.17773	3.45898	3.91211	5.08594	5.17578	5.54688	6.67969	6.66406	7.07031	7.21484	7.79297	6.42188	7	6.11328	5.46875	4.66797	3.64453	3.27344	3.05273	2.45898	2.51953	2.49805	2.61328	3.16797
808	2.68164	2.25586	2.93945	3.60742	4.44141	4.625	5.35156	5.51953	6.50391	6.83203	6.77734	7.0625	6.82031	6.89062	6.52734	5.43359	5.21875	4.98438	4.07812	3.45117	2.77344	2.67578	2.51758	2.51562	2.58984	2.93945
809	2.58008	2.33203	3.08984	3.05469	3.86133	4.98047	5.07031	5.30078	6.25781	6.80859	7.21484	6.84375	7.41406	6.5625	5.73828	5.55469	4.49609	4.46484	3.84766	2.79688	2.94336	2.12695	2.18555	2.4375	2.58008	2.82031
810	2.41406	2.31445	2.97461	3.55469	3.79492	5.00781	4.98047	5.80469	6.19922	6.53906	6.87891	6.6875	6.40234	6.25781	6.18359	5.20312	4.54688	4.32031	3.42188	2.86133	2.42969	2.5332	2.0957	2.35742	2.64453	2.87891
811	2.36719	2.19141	2.54297	3.70508	4.39453	4.54688	5.40625	6.0625	6.08594	6.32031	6.74609	6.52344	6.92578	6.20312	5.98828	5.25391	4.29688	4.00391	3.02148	3.1582	2.86914	2.50781	2.51953	2.07031	2.45312	2.7832
812	2.44727	2.23047	2.31641	3.13477	3.58984	5.08203	4.84766	4.95703	5.71875	6.16406	6.41016	6.19141	5.88281	5.42578	5.78516	5.125	4.375	3.79297	3.46875	2.48633	2.32227	2.25	2.23438	2.2832	2.35352	2.46289
813	2.02539	2.38086	2.05273	3.13086	4.48047	3.78906	4.78516	5.19922	5.30469	6.51562	5.95703	6.17188	5.97266	5.86328	5.21484	4.96094	4.23828	3.32031	3.18945	2.54883	2.53906	2.37305	2.22266	1.99609	2.28906	2.5957
814	1.99121	2.20508	2.95117	3.07031	3.69141	4.83984	5.08984	4.81641	5.55078	6.16797	6.46484	6.16406	5.83594	5.21094	5.49609	4.78906	4.07812	3.31641	3.1543	2.73438	2.10547	1.81348	2.00977	2.1582	2.21094	2.56055
815	2.09375	2.30664	3.03711	3.40625	4.23047	4.10156	4.50391	5.37891	5.32422	6.05078	6.14844	5.69531	5.41797	5.41406	4.98438	4.23438	3.87109	2.99609	2.46094	2.19727	2.38086	2.21875	2.21289	2.18945	2.11719	2.59766
816	2.33789	2.23438	2.9082	3.0957	3.69727	4.62109	4.52344	5.47656	5.60938	5.68359	6.04688	5.63672	5.79688	5.08984	4.58984	4.18359	3.81445	2.86328	2.2832	2.46484	1.94629	2.13477	1.83789	2.07617	1.81445	2.21289
817	2.38086	2.20703	2.46484	3.35352	3.62891	4.14844	4.78516	4.65234	5.67578	5.42188	5.72266	5.60938	5.09766	4.90625	4.92969	3.87695	3.6543	2.88672	2.63086	2.17383	2.33594	1.93164	1.92773	1.94238	1.86621	2.19141
818	2.5332	2.35156	2.36914	3.46484	4.06641	4.41797	4.29297	4.82812	5.47656	5.39844	5.39062	5.19141	5.53906	4.95312	4.45312	3.95508	3.33594	2.86914	2.4707	1.95801	1.60938	1.97656	1.81738	1.68555	1.73633	2.06836
819	2.32227	2.06445	2.6582	2.94141	3.39648	4.4375	4.44141	4.44922	5.1875	5.17578	5.57422	5.02344	4.72656	4.1875	4.33984	3.86328	3.08594	3.00586	2.21484	1.90527	2.10156	1.50195	1.91895	1.79395	1.8252	2.09375
820	2.69922	2.15625	2.63281	3.33789	4.17969	3.96484	4.4375	4.6875	5.03906	5.03125	5.36328	5.07422	5.21875	4.45703	3.92969	3.75391	2.96094	2.58203	1.79297	1.79688	1.52832	1.83105	1.4541	1.58594	1.76465	1.83984
821	2.73828	2.16797	2.94727	3.53906	3.44336	4.55859	4.17969	4.90625	5.01172	4.89844	5.25391	4.70312	4.34375	3.83594	4.18359	3.19727	2.92578	2.48047	1.7998	1.60352	1.85547	1.71582	1.4668	1.54492	1.66113	1.62207
822	2.34375	2.04688	2.44141	3.00391	3.93359	3.36133	4.62109	4.5625	4.87109	4.95703	4.97266	4.53125	4.67969	4.08594	3.64648	3.2168	2.76367	2.24023	2	1.62207	1.38867	1.56445	1.70215	1.57422	1.51074	1.77246
823	2.24609	2.10156	2.22852	2.96094	3.42188	4.25	4.03125	4.03516	4.75	4.83594	4.625	4.59375	3.89844	3.76953	3.41016	3.07031	2.60742	2.02344	1.78516	1.33203	1.42285	1.56738	1.51953	1.46289	1.48828	1.63574
824	2.2207	2.62109	2.30859	2.91797	3.37695	3.54297	3.91016	4.02734	4.72266	4.80469	4.46094	4.30469	3.93555	3.53125	3.64062	3.08984	2.45312	1.68555	1.48926	1.29102	1.34863	1.19531	1.3291	1.34473	1.37891	1.55469
825	1.89941	2.32031	2.62109	3.15234	3.71875	4.06641	4.00391	3.77344	4.57422	4.54688	4.76953	3.94531	3.73828	3.61719	3.34375	2.91406	2.34375	1.78027	1.23242	1.39258	1.23828	1.44434	1.22852	1.14844	1.19531	1.3291
826	2.00977	2.33984	2.76367	2.82812	3.13672	3.92773	3.6543	4.12109	4.35547	4.39453	4.41797	4.06641	3.44336	3.04492	3.10352	2.78711	2.16016	1.54785	1.37305	1.09668	1.31738	1.32617	1.43652	1.13672	1.07324	1.21191
827	1.9668	1.90527	2.7793	3.15039	3.80273	3.61523	3.73633	4.23047	4.28125	4.55078	4.50391	3.80859	3.70508	3.17188	3.01367	2.44727	2.12305	1.47363	1.22656	1.01465	1.18945	1.22266	1.14258	1.08594	0.978027	1.18164
828	2.20703	1.62988	2.33008	3.29688	3.13281	3.87695	3.50586	3.39258	4.15234	4.25	4.02344	3.48828	3.17773	2.91992	2.94336	2.41797	2.01367	1.48438	1.17188	1.05664	1.16797	1.20996	1.12793	0.994141	0.865234	1.09473
829	2.26172	1.82812	2.04688	2.69336	3.55078	3.07812	3.36523	3.5918	3.87305	4.19922	3.69727	3.56445	3.41797	2.78125	2.56836	2.29688	1.92285	1.42383	0.791016	0.795898	0.981934	0.945801	1.05957	0.974121	0.811035	0.920898
830	2.375	1.92285	2.11523	3.03906	3.09766	3.7168	3.58594	3.22656	3.51367	3.77344	4.05859	3.10547	2.85156	2.66406	2.42578	2.2793	1.83984	1.46289	0.695801	0.797852	1.08203	1.12109	1.08008	0.891113	0.675781	0.76709
831	2.27148	1.97461	2.59961	3.08984	3.08203	2.95703	3.26953	3.48438	3.62305	3.64453	3.69336	3.13477	3.13086	2.25977	2.57227	2.2207	1.80176	1.19922	0.818848	0.772949	0.867188	1.01855	0.904785	0.813965	0.59082	0.832031
832	2.3125	1.92969	2.65625	2.61133	3.29492	3.49414	3.11133	3.55664	3.43945	3.5957	3.76758	3.08008	2.56055	2.41602	2.27734	1.99707	1.67969	1.14844	0.723145	0.5	0.875977	0.966797	0.825195	0.754883	0.538086	0.685059
833	2.40234	1.81543	2.44727	2.83594	2.82812	3.01367	3.20312	2.96484	3.55469	3.44531	3.30859	2.91211	2.71875	2.04688	1.99902	1.84277	1.58203	0.986816	0.556152	0.569824	0.734863	0.957031	0.903809	0.633789	0.444092	0.599121
834	2.20117	1.80859	2.20117	2.63867	3.39062	3.38672	2.92578	3.07227	3.55273	3.32422	3.08594	2.77539	2.18555	2.07617	2.14453	1.80664	1.40723	0.858887	0.38208	0.560059	0.819824	0.794922	0.891113	0.652832	0.356934	0.524902
835	1.96973	1.86426	2.05859	2.78906	2.7793	3.24023	2.88086	2.74219	3.39258	3.19531	3.30469	2.63477	2.21289	1.91016	2.00195	1.71777	1.33398	0.805176	0.381104	0.343994	0.654785	0.905762	0.763184	0.503906	0.282959	0.446045
836	2.0957	1.73438	1.85938	2.45312	3.14648	3.00977	2.89062	2.84961	3.15039	3.17773	3.0957	2.53516	2.03906	1.80859	1.86328	1.69629	1.2959	0.818848	0.349121	0.391113	0.786133	0.844238	0.705078	0.539062	0.214966	0.416016
837	2.20312	1.79297	2.41406	2.77734	2.73633	3.15234	2.62695	2.96094	3.0293	3.17383	3.04883	2.375	1.80859	1.80762	1.70117	1.64258	1.16113	0.723145	0.360107	0.4021	0.587891	0.821777	0.837891	0.540039	0.156006	0.386963
838	1.69043	1.68848	2.42188	2.86523	2.74219	2.47852	2.74219	2.7168	2.99219	3.00977	2.78516	2.26562	2.00977	1.38867	1.71777	1.51953	1.13965	0.717773	0.0750122	0.311035	0.754883	0.816895	0.748047	0.505859	0.117004	0.288086
839	1.82812	1.62891	2.23242	2.32812	2.88086	3.08789	2.61719	2.36719	2.85742	2.83789	2.54688	2.14844	1.67383	1.51562	1.50293	1.41992	1.09473	0.731934	0.187012	0.344971	0.591797	0.745117	0.713867	0.475098	0.157959	0.280029
840	1.72656	1.66895	1.99023	2.6582	2.49219	2.3418	2.32422	2.28516	2.74414	2.76172	2.67188	1.97656	1.75293	1.32031	1.36523	1.37598	1.15625	0.723145	0.160034	0.358887	0.726074	0.805176	0.647949	0.439941	0.182983	0.288086
841	1.95312	1.47168	1.96973	2.67383	2.93945	2.83789	2.68945	2.08984	2.68359	2.62891	2.52148	1.94531	1.4082	1.22656	1.4541	1.31934	1.1543	0.673828	0.140991	0.398926	0.585938	0.772949	0.762207	0.527832	0.182007	0.320068
842	2.2168	1.46582	2.125	2.22266	2.38672	2.46484	2.20312	2.2793	2.5918	2.71094	2.48828	1.88086	1.54199	1.06934	1.31934	1.30469	1.09277	0.649902	0.230957	0.363037	0.73291	0.770996	0.709961	0.47998	0.238037	0.320068
843	1.99805	1.49023	2.05469	2.45312	2.73828	2.66992	2.10938	2.31445	2.46094	2.54688	2.28516	1.61719	1.16309	0.937988	1.17578	1.26367	1.08105	0.616211	0.341064	0.457031	0.608887	0.791016	0.700195	0.483887	0.298096	0.378906
844	2.07617	1.34375	2.11719	2.62695	2.38867	2.58594	2.19531	1.77344	2.40039	2.46094	2.02734	1.69922	1.26855	1	1.12402	1.19043	1.05469	0.584961	0.297119	0.500977	0.712891	0.787109	0.692871	0.52002	0.358887	0.399902
845	2.13477	1.38184	1.85742	2.25195	2.38281	2.4082	1.86426	1.87695	2.31055	2.26758	2.15039	1.61426	0.991211	0.763184	1.16211	1.11328	1.0332	0.660156	0.351074	0.47998	0.689941	0.805176	0.791016	0.582031	0.419922	0.465088
846	2.01562	1.70215	1.70605	2.10938	2.4707	2.53711	1.96973	1.65039	2.1543	2.14062	2.09961	1.33105	0.939941	0.786133	0.938965	1.09961	0.992188	0.686035	0.379883	0.556152	0.76123	0.795898	0.717773	0.62207	0.480957	0.546875
847	1.85156	1.46289	1.80371	2.16211	2.15039	1.96777	1.84277	1.73438	1.89453	2.10156	1.95215	1.45703	0.858887	0.582031	0.944824	1.06641	0.962891	0.688965	0.573242	0.640137	0.685059	0.808105	0.740234	0.577148	0.541016	0.601074
848	1.82422	1.44238	1.98047	2.33789	2.48633	2.42188	1.67578	1.73535	1.96582	1.99902	1.82227	1.38477	0.730957	0.630859	0.969238	1.05762	0.953125	0.692871	0.562988	0.576172	0.848145	0.858887	0.815918	0.685059	0.600098	0.631836
849	1.89746	1.11719	1.99414	2.02344	2.02148	1.87109	1.67969	1.39258	1.85938	1.9209	1.71289	1.08691	0.850098	0.621094	0.939941	1.03711	0.96582	0.758789	0.583008	0.654785	0.75	0.897949	0.852051	0.725098	0.657227	0.76416
850	1.60742	0.910156	1.88281	2.20898	2.33398	2.22461	1.60938	1.4707	1.88672	1.89746	1.72461	1.25781	0.61084	0.385986	0.741211	1	0.942871	0.74707	0.564941	0.77002	0.883789	0.862793	0.812012	0.710938	0.712891	0.744141
851	1.56055	1.05566	1.73145	2.26367	2.02148	1.89062	1.46875	1.2168	1.85254	1.89258	1.70703	1.20898	0.647949	0.450928	0.834961	0.931152	0.951172	0.737793	0.612793	0.711914	0.812012	0.879883	0.785156	0.771973	0.768066	0.819824
852	1.60059	1.02637	1.50684	1.86914	1.99805	2.07617	1.4707	1.23828	1.7793	1.75586	1.56836	0.893066	0.49292	0.272949	0.814941	0.949219	0.912109	0.75	0.77002	0.756836	0.937012	0.893066	0.955078	0.868164	0.820801	0.876953
853	1.84082	1.06641	1.62988	2.03906	2.01758	1.98535	1.29395	1.26953	1.61816	1.71094	1.47656	1.04688	0.554199	0.373047	0.652832	0.924805	0.910156	0.808105	0.733887	0.835938	0.862793	0.966797	0.964844	0.913086	0.87207	0.867188
854	1.91504	0.954102	1.83789	2.23242	1.76465	1.8584	1.39648	1.13379	1.55957	1.69336	1.41016	1.04004	0.340088	0.161987	0.696777	0.924805	0.905762	0.804199	0.792969	0.813965	0.914062	1.00488	0.922852	0.833984	0.920898	0.919922
855	1.875	0.941895	1.83496	1.89648	2.10938	1.98535	1.20801	0.976074	1.54297	1.54297	1.38281	0.768066	0.438965	0.291016	0.73877	0.931152	0.922852	0.812988	0.749023	0.922852	0.962891	0.974121	0.907227	0.950195	0.969238	1.01172
856	1.88477	0.807129	1.5791	1.6543	1.64844	1.55566	1.12305	0.870117	1.4502	1.60547	1.38965	0.916016	0.319092	0.246948	0.689941	0.917969	0.923828	0.883789	0.861816	0.875	0.956055	0.978027	1.06152	1	1.01367	1.04102
857	1.81641	0.845215	1.63086	1.91797	1.8916	1.87988	1.3457	0.754883	1.4043	1.5166	1.2627	0.916016	0.336914	0.271973	0.566895	0.847168	0.923828	0.938965	0.937988	0.911133	1.01758	1.00586	1.07324	1.00586	1.05664	1.07812
858	1.86426	0.765137	1.5166	1.87695	1.65039	1.45117	1.00879	0.803223	1.36035	1.48633	1.20215	0.649902	0.2771	0.25	0.693848	0.894043	0.928223	0.881836	0.917969	1.01172	0.999023	1.08984	1.0293	1.03711	1.09668	1.21387
859	1.78613	0.751953	1.3877	1.65918	1.61621	1.74805	0.926758	0.800781	1.33887	1.36035	1.17383	0.817871	0.339111	0.258057	0.712891	0.871094	0.937988	0.898926	0.869141	0.956055	1.06152	1.12207	1.00684	1.14453	1.13379	1.19922
860	1.63086	0.625977	1.66211	1.90039	1.58301	1.45215	1.06836	0.565918	1.28125	1.32031	1.1084	0.820801	0.274902	0.320068	0.580078	0.873047	0.933105	0.987793	0.88916	0.98291	1.04199	1.07812	1.17188	1.17871	1.16895	1.2373
861	1.5918	0.605957	1.61816	1.8291	1.43945	1.60742	0.813965	0.625	1.25293	1.29785	1.14062	0.664062	0.365967	0.240967	0.633789	0.905762	0.937012	0.944824	1.05469	1.08594	1.10156	1.08008	1.15137	1.06543	1.20117	1.19434
862	1.69434	0.561035	1.45898	1.47656	1.64355	1.49512	0.816895	0.515137	1.24023	1.26465	1.01758	0.62793	0.234985	0.365967	0.720215	0.897949	0.904785	0.950195	1.00781	1.02539	1.07617	1.19141	1.11719	1.18066	1.23047	1.22266
863	1.50977	0.37207	1.49121	1.76562	1.31641	1.46387	0.905762	0.520996	1.20605	1.22266	0.983887	0.743164	0.330078	0.364014	0.673828	0.827148	0.910156	0.974121	1.04297	1.04395	1.13281	1.13086	1.17676	1.20996	1.25586	1.30176
864	1.50098	0.287109	1.48926	1.8584	1.44727	1.56934	0.749023	0.4729	1.01953	1.18262	0.992188	0.598145	0.340088	0.376953	0.564941	0.897949	0.999023	0.998047	0.969238	1.20703	1.08203	1.20996	1.25293	1.19824	1.2793	1.30957
865	1.77148	0.363037	1.52148	1.60938	1.28711	1.19531	0.719238	0.281982	1.13281	1.20312	0.890137	0.555176	0.373047	0.428955	0.736816	0.865234	1.00195	1	1.05371	1.03711	1.15625	1.15234	1.16309	1.21289	1.29883	1.3291
866	1.74707	0.266113	1.52246	1.31641	1.36523	1.45996	0.766113	0.425049	1.10547	1.20898	0.939941	0.688965	0.386963	0.476074	0.709961	0.867188	0.932129	1.00977	1.14648	1.08398	1.19336	1.14648	1.125	1.31738	1.31836	1.3457
867	1.875	0.189941	1.31055	1.69727	1.13672	1.16406	0.714844	0.441895	1.1582	1.09375	0.825195	0.542969	0.335938	0.451904	0.61084	0.920898	0.999023	1.06348	1.10742	1.25	1.1748	1.25488	1.29297	1.33203	1.32812	1.45605
868	1.74902	0.417969	1.44531	1.51758	1.12695	1.38867	0.741211	0.426025	1.10156	1.05469	0.803223	0.50293	0.455078	0.410889	0.749023	0.912109	1.01172	1.11523	1.03223	1.06934	1.13086	1.18457	1.29688	1.19141	1.33691	1.42773
869	1.78125	0.202026	1.36816	1.41113	1.09766	1.09668	0.665039	0.35791	1.11816	1.10156	0.846191	0.638184	0.3479	0.537109	0.778809	0.850098	1.01855	1.02441	1.03613	1.11035	1.23633	1.24902	1.19238	1.28516	1.3418	1.43359
870	1.96094	0.126953	1.43652	1.5459	0.937988	1.31738	0.680176	0.268066	1.04199	1.01367	0.706055	0.49292	0.468994	0.508789	0.640137	0.916992	1.01953	1.03125	1.19238	1.27734	1.14453	1.18164	1.15137	1.28809	1.34277	1.34375
871	1.82227	0.137939	1.50293	1.55176	1.04688	1.1084	0.736816	0.448975	1.04102	1.04004	0.765137	0.379883	0.37793	0.525879	0.685059	0.875	1.02246	1.12695	1.13867	1.08398	1.2373	1.16016	1.30664	1.25098	1.3418	1.34473
872	1.55762	0.0469971	1.57422	1.29102	0.898926	1.19824	0.597168	0.439941	1.05664	1.02246	0.663086	0.568848	0.515137	0.540039	0.813965	0.871094	1.02637	1.05664	1.16113	1.11816	1.14746	1.28906	1.29297	1.24609	1.33984	1.40234
873	1.58203	0.18103	1.25879	1.50781	1.00293	1.28418	0.772949	0.649902	0.99707	0.99707	0.657227	0.550781	0.443115	0.638184	0.75293	0.936035	1.03125	1.05566	1.05859	1.28418	1.23535	1.17969	1.1748	1.33203	1.33105	1.37793
874	1.74707	0.114014	1.60352	1.5127	0.757812	0.993164	0.712891	0.500977	1.04688	0.958008	0.727051	0.315918	0.373047	0.567871	0.662109	0.920898	1.02832	1.06152	1.11523	1.11914	1.13965	1.13379	1.12988	1.32617	1.32031	1.36719
875	1.70605	0.203003	1.31055	1.44238	0.789062	1.21875	0.647949	0.414062	1.04688	0.953125	0.545898	0.437988	0.452881	0.479004	0.800781	0.86084	1.02734	1.0791	1.20996	1.12402	1.1416	1.14941	1.26855	1.1709	1.30469	1.35742
876	1.63477	0.336914	1.49707	1.1709	0.640137	0.905762	0.807129	0.630859	1.08887	0.958008	0.61377	0.544922	0.491943	0.649902	0.833984	0.936035	1.01953	1.07812	1.16211	1.17676	1.16602	1.19824	1.20898	1.22754	1.28613	1.41992
877	1.91309	0.360107	1.52637	1.43555	0.558105	1.21094	0.736816	0.541992	1.04199	0.975098	0.518066	0.260986	0.452881	0.59082	0.682129	0.876953	1.02246	1.0791	1.07617	1.10547	1.12012	1.17871	1.04199	1.2041	1.2666	1.37988
878	1.89746	0.467041	1.51953	1.31152	0.623047	0.87793	0.73877	0.850098	1.04883	0.933105	0.533203	0.394043	0.430908	0.687988	0.723145	0.874023	1.01758	1.12012	1.06445	1.19434	1.14258	1.11426	1.2002	1.14355	1.24023	1.35547
879	1.98926	0.450928	1.28906	1.2168	0.591797	1.14355	0.845215	0.795898	1.08008	0.931152	0.62207	0.448975	0.508789	0.582031	0.85498	0.930176	1.01465	1.14648	1.19043	1.08105	1.08594	1.04688	1.18066	1.11914	1.21973	1.23633
880	1.95898	0.559082	1.76367	1.4502	0.559082	0.931152	0.84082	0.788086	1.1377	0.966797	0.400879	0.182983	0.430908	0.582031	0.779785	0.90918	0.987793	1.03906	1.13672	1.07812	1.10938	1.05664	1.03418	1.17871	1.18457	1.20117
881	1.88867	0.578125	1.51562	1.40918	0.365967	1.02832	0.769043	0.754883	0.979004	0.913086	0.485107	0.329102	0.49292	0.637207	0.650879	0.834961	0.970215	1.05078	1.16992	1.18262	1.05469	1.09473	0.978027	1.15918	1.15332	1.24316
882	2.03906	0.630859	1.48926	1.18457	0.407959	1.09473	0.956055	0.833984	1.14844	0.920898	0.394043	0.415039	0.420898	0.612793	0.825195	0.944824	0.98877	1.0957	1.02246	1.03906	1.05371	1.0498	1.08008	1.00684	1.11914	1.19336
883	2.12695	0.855957	1.60645	1.41895	0.206055	0.882812	0.953125	0.964844	1.16699	1.01367	0.452881	0.146973	0.434082	0.665039	0.858887	0.858887	0.973145	1.02734	1.06934	1.04395	1.02734	0.991211	1.03418	1.01758	1.08203	1.15723
884	1.8418	0.928223	1.44824	1.47656	0.196045	1.12109	1.08398	1.09863	1.28223	0.923828	0.542969	0.214966	0.4729	0.619141	0.704102	0.852051	0.970215	1.0166	1.14941	1.14453	1.00684	0.912109	0.899902	0.971191	1.04102	1.19141
885	2.13281	1.23047	1.55762	1.31445	0.168945	0.817871	0.910156	0.998047	1.26172	0.916992	0.298096	0.326904	0.4729	0.750977	0.73291	0.917969	0.928223	1.0332	1.11035	0.994141	0.966797	0.899902	0.847168	0.897949	1.00488	1.10742
886	1.92188	1.04883	1.87402	1.19727	0.222046	1.16309	1.02637	0.935059	1.31055	0.967773	0.403076	0.134033	0.452881	0.664062	0.87793	0.894043	0.915039	1.02539	1.01953	1.00098	0.957031	0.945801	0.929199	0.858887	0.967773	1.09668
887	2.01172	1.11914	1.72461	1.38867	0.208984	0.727051	1.18652	1.22266	1.29883	0.977051	0.321045	0.162964	0.454102	0.592773	0.777832	0.759766	0.929199	1.00977	0.995117	1.13281	0.999023	0.871094	0.838867	0.890137	0.882812	1.06445
888	1.94238	1.08887	1.74121	1.35645	0.052002	1.20215	0.955078	1.10938	1.30371	0.98291	0.458984	0.225952	0.491943	0.674805	0.633789	0.921875	0.905762	1.0166	1.08984	0.941895	0.897949	0.823242	0.726074	0.87207	0.87207	0.950195
889	2.07031	1.03516	1.84961	1.27246	0.17395	0.916992	1.21973	1.40918	1.3584	1.01367	0.516113	0.189941	0.456055	0.653809	0.912109	0.816895	0.897949	1.04199	1.03125	0.918945	0.862793	0.734863	0.753906	0.708008	0.833984	0.894043
890	2.31641	1.22266	1.3457	1.49219	0.22998	1.06641	1.3291	1.27441	1.28613	1.05273	0.344971	0.20105	0.454102	0.779785	0.766113	0.806152	0.833008	1.03125	1.10645	1.0791	0.87207	0.708984	0.724121	0.73877	0.785156	0.918945
891	2.42188	1.29004	1.98047	1.53613	0.314941	1.13574	1.04004	1.31348	1.42969	1.16309	0.375	0.052002	0.489014	0.654785	0.711914	0.848145	0.817871	0.919922	0.899902	0.903809	0.84082	0.772949	0.59082	0.64209	0.746094	0.856934
892	2.29883	1.45996	2.00391	1.31348	0.298096	0.956055	1.34473	1.33594	1.46191	1.11426	0.445068	0.244995	0.528809	0.75	0.823242	0.797852	0.910156	0.911133	0.929199	0.875977	0.821777	0.652832	0.535156	0.562988	0.706055	0.838867
893	2.28906	1.59668	1.92773	1.56543	0.304932	1.30566	1.33691	1.29688	1.56055	1.14648	0.589844	0.298096	0.447998	0.73291	0.875977	0.707031	0.855957	0.944824	1.0166	1.03125	0.801758	0.64209	0.569824	0.51123	0.664062	0.835938
894	2.46289	1.36035	1.91992	1.65039	0.381104	0.902832	1.2373	1.62988	1.51367	1.10547	0.586914	0.130005	0.567871	0.670898	0.724121	0.810059	0.830078	0.820801	1.00195	0.876953	0.751953	0.542969	0.48999	0.526855	0.625977	0.824219
895	2.5918	1.63086	2.19336	1.43457	0.460938	1.33984	1.54688	1.67871	1.54492	1.22363	0.428955	0.417969	0.541016	0.816895	0.699219	0.856934	0.829102	0.848145	0.913086	0.831055	0.790039	0.520996	0.388916	0.516113	0.583984	0.750977
896	2.29492	1.52246	1.62305	1.4502	0.588867	0.838867	1.4707	1.57715	1.52734	1.27637	0.616211	0.483887	0.667969	0.713867	0.977051	0.734863	0.785156	0.856934	0.881836	0.973145	0.676758	0.595215	0.343994	0.393066	0.560059	0.687012
897	2.66797	1.68164	2.56055	1.68945	0.75	1.46875	1.35352	1.62402	1.66602	1.32227	0.670898	0.280029	0.550781	0.910156	0.743164	0.678223	0.762207	0.842773	0.929199	0.85498	0.76709	0.440918	0.375	0.423096	0.483887	0.670898
898	2.23438	1.7627	2.04492	1.96875	0.777832	1.11816	1.68457	1.74902	1.48242	1.45215	0.832031	0.581055	0.742188	0.786133	0.745117	0.668945	0.71582	0.848145	0.901855	0.801758	0.603027	0.477051	0.288086	0.321045	0.464111	0.637207
899	2.61523	1.8584	2.25391	1.34863	0.86377	1.3584	1.625	1.78027	1.72559	1.33203	0.772949	0.65918	0.544922	0.818848	0.804199	0.655762	0.648926	0.876953	0.976074	0.875977	0.769043	0.383057	0.18396	0.229004	0.47998	0.628906
900	2.47656	2.05664	2.16797	1.81836	0.836914	1.46582	1.52539	2.06641	1.77539	1.37793	0.729004	0.456055	0.834961	0.901855	0.933105	0.667969	0.650879	0.833008	0.818848	0.832031	0.558105	0.394043	0.18396	0.192017	0.458008	0.571777
901	2.64453	1.99121	2.19531	1.83984	1.09668	1.30957	1.92383	1.98926	1.95898	1.50684	0.904785	0.680176	0.661133	0.790039	0.721191	0.750977	0.647949	0.774902	0.832031	0.820801	0.757812	0.471924	0.145996	0.213989	0.448975	0.594238
902	2.93555	2.08789	2.10547	1.60059	0.787109	1.68652	1.80566	1.72559	2.0332	1.60352	1.0166	0.996094	0.78418	0.97998	0.777832	0.674805	0.583008	0.688965	0.837891	0.834961	0.557129	0.326904	0.125977	0.17395	0.408936	0.60791
903	2.95312	2.12109	2.96094	2.01953	1.15332	1.30859	2.03516	2.20703	2.08398	1.52441	1.0957	0.608887	0.907227	0.854004	0.975098	0.561035	0.548828	0.676758	0.894043	0.821777	0.693848	0.410889	0.0450134	0.280029	0.414062	0.568848
904	2.90234	2.15625	2.41797	2.14062	1.27637	1.71289	1.83398	1.9082	2.10742	1.67383	1.18555	0.875977	0.766113	1.17773	0.800781	0.630859	0.48291	0.616211	0.851074	0.918945	0.669922	0.335938	0.101013	0.259033	0.413086	0.561035
905	2.84766	2.39648	2.48633	1.91016	1.14258	1.26855	2.02734	2.44141	2.10352	1.70898	1.02637	1.27246	1.14941	1.1416	0.77002	0.422119	0.430908	0.586914	0.73584	0.78418	0.700195	0.455078	0.126953	0.343018	0.415039	0.53418
906	3.07422	2.54688	2.51367	1.87793	1.62305	1.83301	2.18555	2.35938	2.2168	1.95117	1.25977	0.825195	0.969238	0.84082	0.856934	0.646973	0.394043	0.529785	0.782227	0.891113	0.724121	0.441895	0.170044	0.273926	0.424072	0.541992
907	3.23047	3.00781	2.20117	2.20508	1.41699	1.65039	1.77246	2.28711	2.11719	1.84473	1.32422	1.04199	1.26172	1.20215	0.981934	0.650879	0.346924	0.562012	0.84082	0.911133	0.700195	0.435059	0.306885	0.297119	0.431885	0.509766
908	3.07227	2.71484	2.70312	2.61719	1.7002	1.86035	2.49219	2.36719	2.38477	1.8916	1.51855	1.54004	0.969238	1.03027	0.849121	0.602051	0.262939	0.567871	0.955078	0.814941	0.699219	0.457031	0.238037	0.275879	0.416016	0.512207
909	3.25781	2.7832	3.24414	1.82617	1.29492	2.11719	2.24023	2.2832	2.43164	2.05078	1.5918	1.12598	1.37988	1.33203	0.865234	0.480957	0.165039	0.609863	0.687012	0.928223	0.778809	0.465088	0.398926	0.291016	0.450928	0.542969
910	2.67969	2.70117	2.81445	2.38672	1.73926	1.94336	2.15625	2.71875	2.60938	2.20508	1.41113	1.21191	0.98877	1.05664	1.11816	0.525879	0.287109	0.701172	0.880859	0.908203	0.705078	0.671875	0.37207	0.422119	0.466064	0.573242
911	3.32812	2.65625	2.90039	2.35938	1.92676	2.27734	2.58203	2.83789	2.58008	2.24023	1.69336	1.87207	1.45605	1.45703	0.938965	0.366943	0.144043	0.584961	0.763184	0.913086	0.746094	0.527832	0.381104	0.409912	0.485107	0.577148
912	3.13281	2.89062	3.0332	2.26367	1.69141	1.96875	2.52344	2.60547	2.61328	2.41016	1.70215	1.29004	1.38281	1.35547	0.823242	0.692871	0.117004	0.64502	0.880859	0.850098	0.907227	0.693848	0.490967	0.568848	0.498047	0.437988
913	3.34961	2.98242	2.29297	2.6582	2.3418	2.2832	2.35938	2.79883	2.50781	2.42383	1.9873	1.54395	1.41602	1.25391	1.24023	0.690918	0.0509949	0.498047	0.899902	0.966797	0.936035	0.615234	0.583984	0.674805	0.528809	0.48291
914	3.69336	3.15625	3.35547	2.84766	1.9873	1.94238	2.9668	2.9082	2.74805	2.22852	1.83984	2.11914	1.64355	1.60156	1.05176	0.598145	0.128052	0.61084	0.692871	1.05078	0.904785	0.695801	0.637207	0.573242	0.554199	0.530762
915	3.73047	3.24023	3.50586	2.56836	2.43164	2.51953	2.64844	2.9707	2.49023	2.49609	2.07812	1.63867	1.48633	1.38965	1.04297	0.658203	0.0999756	0.351074	0.934082	0.977051	1.03809	0.96582	0.551758	0.585938	0.574219	0.50293
916	3.51758	2.90625	3.20703	2.49609	1.91992	2.54492	2.49805	3.40625	2.86133	2.61523	2.08594	1.76074	2.05664	1.76855	1.15039	0.667969	0.26709	0.61377	0.838867	1.06738	0.990234	0.694824	0.873047	0.569824	0.592773	0.513184
917	3.69336	3.28516	3.18359	2.91406	2.37305	2.36328	3.25586	3.23828	2.93359	2.7793	2.16211	2.43164	1.60156	1.81641	1.44531	0.445068	0.283936	0.439941	1.09375	1.21582	1.12695	1.0293	0.743164	0.672852	0.618164	0.384033
918	3.64453	3.11719	3.60156	3.44727	2.62695	2.94531	2.95508	2.85352	3.20898	2.72852	2.54492	1.88965	2.16797	1.56836	1.13965	0.97998	0.458984	0.420898	0.680176	1.04199	1.11523	0.832031	0.867188	0.845215	0.646973	0.618164
919	3.99219	3.33203	2.78906	2.4043	2.25781	2.74023	3.03516	3.49805	3.41602	2.91016	2.32617	2.01562	1.77539	1.79883	1.22461	0.884766	0.529785	0.486084	1.19043	1.1416	1.06836	1.04785	0.879883	0.792969	0.676758	0.52002
920	3.88867	3.41406	4.28906	3.22266	3.11523	3.05664	3.35938	3.08008	3.41016	3.17188	2.58789	2.50391	2.24023	1.73926	1.65527	0.829102	0.48291	0.75	1.09277	1.35742	1.38379	1.24219	1.13574	1.16309	0.71582	0.544922
921	4.03906	3.51367	3.48633	3.0918	2.64453	2.79492	3.32422	3.88477	3.46875	3.00781	2.51758	2.43945	1.74219	1.99902	1.38965	1.08496	0.647949	1.01758	1.17285	1.01465	1.04688	0.919922	0.964844	0.882812	0.75	0.340088
922	3.23828	3.77344	3.70117	3.02734	3.14453	2.91797	3.62305	3.74219	3.44141	3.24219	2.75781	2.19336	2.36133	1.88184	1.49414	1.1543	0.573242	0.888184	1.39453	1.39355	1.59668	1.44141	1.00098	0.953125	0.801758	0.631836
923	4.16406	3.66797	3.51758	3.31445	2.55273	2.94922	3.31445	3.56055	3.625	3.19336	3.00977	2.9082	2.37305	2.33984	1.47559	1.08789	0.602051	1.2793	0.875977	1.53613	1.1123	1.1748	1.30957	0.969238	0.856934	0.655762
924	3.88281	3.78711	3.55859	3.70117	3.03125	3.17773	3.64062	3.72461	3.49023	3.44336	2.89258	3.01953	2.31836	2.31445	2.05273	1.23828	0.871094	1.08105	1.5127	1.17676	1.64746	1.40527	1.27148	1.03125	0.915039	0.630859
925	4.0625	3.7793	3.58984	3.43359	3.36914	3.53906	3.69141	3.64648	3.87891	3.72852	3.01758	2.36914	2.75195	2.11133	1.51758	1.3584	0.940918	1.31934	1.25488	1.61133	1.4502	1.68262	1.35938	1.36816	0.980957	0.720215
926	4.48828	3.79492	4.82031	3.20703	2.86328	3.09375	3.38086	4.12109	3.91406	3.74414	3.22656	3.23438	2.44922	2.58203	1.85742	1.27832	1.1377	1.14355	1.66016	1.74902	1.74902	1.2168	1.18652	1.12891	1.05469	0.541992
927	4.27344	4.07422	3.9043	3.74609	3.91016	3.99219	4.14453	4.35938	4.16797	3.92578	3.15625	3.36719	3.15039	2.28125	2.08594	1.55859	1.43945	1.25684	1.05176	1.7832	1.72852	1.93555	1.64062	1.78613	1.13281	0.914062
928	4.50781	4.23828	4.05078	4.32812	3.29492	3.43945	3.98242	3.875	4.16797	3.76562	3.72266	2.63477	2.53906	2.67578	1.91699	1.82422	1.39941	1.33789	1.59961	1.56445	1.81543	1.52441	1.73828	1.41406	1.21973	0.723145
929	4.33594	4.90625	3.99414	3.16797	3.86133	4.04688	3.63672	4.26562	4.15234	3.67773	3.39453	3.56055	3.23828	2.44336	2.05078	1.66211	1.42285	1.20312	2.07422	2.21289	1.75098	1.83594	1.70898	1.50977	1.31543	0.936035
930	4.39062	4.36328	3.54297	4.03906	3.24414	3.58594	4.52734	4.38672	3.95312	3.98438	3.54492	3.64062	2.42578	2.92773	2.11914	1.80566	1.61133	1.29492	1.67773	1.98633	2.04297	2.12695	1.65137	1.5791	1.41992	1.10156
931	4.85547	4.59375	4.35547	3.85352	3.65234	3.75977	4.09766	4.4375	4.26172	4.25391	3.76758	3.09766	3.6582	2.83594	2.48242	2.02148	1.69434	1.62695	2.20117	1.82031	1.85645	1.6123	2.27148	1.80957	1.52832	1.3877
932	4.72656	4.36328	5.12109	3.97852	4.10156	3.76172	4.04297	5.03125	3.88477	4.03906	3.58789	3.69141	2.58203	2.8457	2.36914	1.92578	1.9209	2.07812	1.68848	2.56055	2.04297	2.55859	1.74609	1.82227	1.64258	1.38672
933	4.36719	4.25	4.35547	3.98047	3.47852	4.03906	4.67188	4.69922	4.41016	4.30469	3.93164	4.06641	3.67578	3.22266	2.45312	2.22656	1.97852	1.99023	2.34961	2.05664	2.40625	1.83789	2.18555	1.77246	1.7666	1.52832
934	4.19922	4.53125	4.52344	4.57031	4.67188	4.50781	4.36719	4.28516	4.46484	4.27734	4.33594	3.31641	3.54688	2.85938	2.86719	2.51562	2.10156	2.59766	2.18555	2.30664	2.46289	2.33203	2.08984	2.55273	1.89258	1.67188
935	4.6875	4.65234	4.62891	4.28906	3.95898	4.37109	4.17188	4.89844	4.8125	4.68359	4.01953	4.08594	3.31836	3.66797	2.78711	2.34961	2.19531	2.28711	2.41211	2.54883	2.49219	2.71289	2.47461	2.10352	2.0293	1.7002
936	4.69141	4.79297	3.68359	4.04297	4.55078	4.46094	5.18359	4.46875	5.15625	4.53906	4.42969	4.48438	3.98438	3.50391	2.5957	2.38086	2.43359	2.52734	1.98047	2.36914	2.84961	2.14062	2.52539	2.2793	2.16992	1.67188
937	4.73047	4.85547	5.03906	4.68359	3.9082	4.41016	4.79297	5.47266	5	4.69141	4.35938	3.54297	3.56445	3.1543	3.04688	2.73047	2.63672	2.35742	2.5	2.79688	2.69922	3.24805	2.28516	2.38281	2.31055	2.03125
938	5.27734	4.42578	5.32812	5.13281	4.25	4.73438	5.14844	5.29688	5.07422	4.81641	4.20312	4.36328	4.25	3.68164	3.04688	2.60156	2.30664	2.32227	2.92383	2.92773	3.05664	2.2832	2.91797	2.70117	2.45703	2.03906
939	4.91797	4.83984	4.78125	3.82031	4.79688	4.07812	4.77734	4.92578	5	5.24609	4.84766	4.82812	3.56836	3.44336	3.05078	2.89648	2.69531	2.51953	2.62109	2.68164	2.9707	2.88281	2.84961	2.66211	2.60742	2.48438
940	5.17188	4.63281	4.77344	4.90234	4.05859	4.92969	5.14062	5.16797	5.23047	5.07422	4.53125	3.78516	4.32812	3.83594	3.26953	3.24414	2.69141	2.33984	3.13867	3.44922	2.82422	3.28125	3.05273	2.63086	2.75977	2.88086
941	5.08203	4.95703	5.22266	4.63672	5.36719	4.61328	5.27344	5.08984	5.03906	5.32812	4.94141	4.46484	3.35742	3.46484	3.67188	3.05664	2.86133	2.48047	2.23633	2.91016	3.51367	2.61328	2.64062	3.51172	2.91211	2.64844
942	5.00781	4.81641	4.21484	4.8125	4.57422	4.81641	4.50781	5.53516	5.48828	5.26562	4.80469	5.36719	4.82031	4.45703	3.19531	2.90039	3.02734	2.8125	3.74609	2.94141	2.70508	3.58008	3.43359	2.99023	3.06641	3.17578
943	5.27344	5.22266	6.09766	4.76172	5.16406	5.28125	5.86719	5.86719	5.47266	4.76172	4.60547	3.94922	3.63281	3.78516	3.46484	3.48633	2.96484	3.36914	3.07812	3.65625	3.85938	3.07031	3.38672	3.21875	3.22266	2.93555
944	5.52734	5.08984	5.07812	5.34375	4.50391	5.21484	5.29297	5.09766	5.73438	5.26953	5.37891	4.69531	4.71094	4.02344	3.76953	3.25391	3.31055	3.25781	3.45312	2.73047	2.80859	3.33008	3.40039	3.36914	3.41016	3.18945
945	5.15625	5.14844	5.25391	5.06641	4.78906	5.20312	4.96484	5.54688	5.76172	5.35547	4.91406	5.75391	4.55859	4.51172	3.66797	3.52344	3.22656	3.99805	3.08984	3.48438	3.9043	3.88086	3.37109	3.58984	3.5332	3.32422
946	5.5625	5.25	4.99219	4.76562	5.41016	5.17188	5.85156	5.82422	5.63281	5.58594	5.51562	4.20703	4.35547	4.01562	3.79883	3.83398	3.57812	3.53125	3.35352	3.92383	3.28906	3.05469	4.10938	3.47656	3.67969	3.49609
947	4.61328	5.25	4.98438	5.50391	4.55078	5.48828	5.61328	5.61719	5.35156	5.38672	5.07031	4.69531	5.07812	4.43359	3.81055	3.65234	3.62109	3.69727	3.79492	2.9707	3.95703	4.07812	3.31055	3.51562	3.82031	3.45703
948	5.36719	5.25781	5.07422	5.42188	5.95703	4.64844	5.17578	6.57812	5.63672	5.59766	4.91406	6.05078	4.60156	4.71875	4.50391	3.44727	3.44727	3.51953	3.46289	3.77734	3.71875	3.97266	3.95117	4.39844	3.92188	4.48047
949	5.08594	5.39062	6.52344	4.83984	5.125	5.76953	6.21875	5.89453	5.14844	5.79688	5.77344	4.48828	5.11328	4.19922	3.64453	4.03906	3.64648	3.22656	3.82422	4.16016	3.98242	3.36523	3.80078	3.85938	4.05078	4.01953
950	5.41406	5.57812	5.32422	5.27734	5.66016	5.32812	5.5625	5.38672	5.76953	5.48828	5.27344	4.76172	4.39844	4.53516	4.30469	3.82812	3.49805	3.55664	2.93555	3.74414	3.56055	4.65234	4.09766	4.10156	4.21875	4.23047
951	5.80859	6.34766	5.48438	5.48047	5	5.50781	5.26953	6.07812	5.74609	5.87891	5.88672	6.32031	5.1875	4.40234	4.25391	4.00781	3.27344	3.30273	4.51953	3.52344	4.15234	3.29297	4.17578	4.22266	4.33594	4.52734
952	5.78125	5.72266	5.35156	5.375	5.22266	5.91406	6.41016	5.62109	6.08984	5.67969	5.375	4.4375	4.05859	4.53906	3.99609	4.30859	3.84375	3.4375	3.84375	4.63281	3.60938	4.51172	3.74219	4.34766	4.44141	4.06641
953	5.48047	5.75	4.80859	5.5	5.89844	5.8125	5.84375	6.53906	6.49609	5.93359	5.19141	5.20312	5.58203	4.67969	4.30469	4.18359	3.80859	3.76172	4.07812	3.78906	3.87305	4.35938	4.625	4.09375	4.53516	4.51172
954	5.42188	5.78125	5.72266	5.78906	4.96094	5.83984	5.73828	6.30078	6.13672	6.39062	6.05469	6.27344	4.46484	5.11719	4.36719	3.72656	4.05859	4.27344	3.76758	3.64648	4.30469	3.48633	4.38672	4.22656	4.62109	4.41406
955	5.71094	5.30469	6.61719	5.75391	6.43359	5.75781	6.35938	5.94141	6.1875	6.14844	5.46875	4.79688	5.44922	4.81641	4.51953	4.54688	4.55469	4.10547	3.9375	4.76953	4.04297	5.125	4.60938	4.95312	4.73828	4.80859
956	5.97656	5.69531	5.57812	5.19141	5.49219	5.97656	6.07812	6.08984	6.03906	6.27734	6.14844	5.23438	5.19141	4.65234	4.50391	4.12109	4.25391	4.80859	4.25	3.58594	4.36719	3.22266	3.97266	4.4375	4.75781	4.72656
957	5.58203	5.89062	5.79297	6.03125	6.01172	5.14453	6.41797	6.29297	6.26562	5.96875	5.48438	6.21875	5.04297	5.05469	4.5625	4.28125	4.19141	4.21484	3.91602	3.94531	4.44141	4.79297	4.98047	4.65234	4.88281	5.70703
958	5.97266	5.99609	5.82812	5.85156	5.38672	6.22266	5.92188	6.09375	6.00781	5.59375	5.44531	4.89062	5.65234	4.69922	4.75781	4.61328	4.25391	4.28125	4.15234	4.46875	4.35156	4.73047	4.21484	4.66406	4.88281	5.05469
959	4.84766	5.40625	4.80078	5.36719	5.50391	5.79688	6.26562	6.78906	6.40625	5.98047	6.16797	5.24219	4.83203	4.77734	4.69141	4.33203	4.21484	4.02734	3.1543	3.61328	4.42188	3.51758	4.56641	4.69922	4.90625	5.17969
960	5.84375	5.78516	6.16016	5.85156	6.23047	5.96484	6.15625	5.72266	6.31641	6.1875	5.62109	5.78125	5.53125	4.75391	4.30859	3.83398	4.30078	3.51367	4.76172	4.20312	4.34766	5.19922	4.28906	4.34375	4.92188	5.17578
961	5.47656	5.52344	6.53516	6.64062	5.23438	6.34375	5.63281	6.19531	6.48828	5.91406	6.27734	5.46094	4.78516	5.14453	4.58203	4.75781	4.15625	3.9043	4.03516	4.41797	3.86328	3.88867	4.88281	4.46484	4.88672	4.79688
962	5.71875	5.6875	5.80469	5.14844	6.70312	6.12109	6.67578	6.39844	6.52734	6.03125	5.53516	5.14062	5.39844	4.78516	4.60938	4.33203	4.22656	3.60938	4.04688	3.5332	4.57422	4.10156	3.98438	4.99609	4.83203	4.88672
963	6.09766	5.75781	5.80078	5.96094	5.73828	6.10547	6.28516	6.11328	6.24609	5.89844	5.44531	5.96875	4.38672	4.86328	4.58984	4.26172	4.13672	3.69922	3.92773	4.59766	3.43945	4.71094	4.16016	4.52344	4.85938	4.75781
964	5.94922	5.75781	6.16016	5.9375	6.17578	6.15234	5.64844	7.21094	5.92578	6.08594	6.13672	5.93359	5.62891	5.16016	4.67969	4.63281	4.30469	3.94531	3.86719	3.68945	4.55078	3.21289	4.52344	4.67188	4.85156	4.94922
965	5.76562	5.91016	5.09766	5.58984	5.63281	6.05078	6.72266	6.0625	6.08984	6.01562	5.71875	4.6875	4.83984	4.50391	4.76953	4.23438	4.28125	4.29297	4.08203	3.47266	3.30469	4.65625	4.03906	4.58984	4.80469	5.08594
966	5.65234	5.86328	6.97656	5.875	5.62109	5.40625	5.98047	5.86328	5.58594	6.05078	6.16406	5.83594	5.38281	5.12891	4.37109	3.82227	3.86133	4.07812	3.65625	4.16016	4.3125	3.77148	4.51172	4.47656	4.74609	5.69922
967	5.88672	5.91406	5.93359	6.35156	6.38281	6.34375	5.93359	6.25781	6.17188	5.92578	5.44531	5.87109	5.42969	4.85156	4.41406	4.65625	4.09766	4.57812	3.89453	2.99219	3.38281	3.75	3.81641	4.11719	4.78516	5.05078
968	6.06641	5.89062	6.00391	6.04297	5.32422	5.94141	6.44922	6.07812	6.02344	6.40625	5.39844	4.61719	4.89844	4.48828	4.52344	4.22656	3.9043	3.98438	2.7793	3.56445	3.99805	4.39844	4.35547	4.19922	4.57422	5.05469
969	5.81641	5.66406	5.70703	5.46094	6.80859	6.09375	6.03125	6.37109	6.28125	6.02344	6.00781	5.68359	5.25391	4.77344	4.34375	4.01172	3.83594	3.92188	4.21484	3.88281	3.43555	3.07227	4.16406	4.5	4.53516	4.89062
970	6.03516	5.99219	5.61328	5.98047	5.81641	6.36328	5.69531	6.54297	6.62891	6.18359	5.625	5.66797	4.69141	4.48828	4.42578	4.33984	3.87305	3.64844	3.58789	2.74414	3.72266	4.24219	4.07031	4.09375	4.44141	4.65625
971	4.92188	6.05859	5.69531	6.74609	6.16406	6.23438	6.66016	5.73047	6.12109	5.94141	5.99609	4.60547	5.16016	4.51172	4.32812	4.30469	3.72852	3.01562	3.50781	3.36719	2.93164	3.49023	3.74219	4.13672	4.32812	4.21484
972	5.91016	6.82422	7.06641	5.22266	5.69922	6.12109	6.125	6.05078	6.10938	5.27344	5.22656	5.375	4.16016	4.41797	4.60938	3.33789	3.83594	3.40234	3.4375	3.60938	3.58203	3.1543	3.9668	4.02344	4.23438	4.34766
973	5.51172	6.08984	5.81641	6.10938	5.57422	6.07812	6.27734	6.22656	5.90234	5.75781	5.17578	5.67969	5.40234	4.87109	3.91797	4.42578	3.57812	3.13477	3.12695	2.81641	2.66992	3.82617	3.13477	3.81445	3.9707	4.08984
974	5.73047	6.23047	5.90625	5.84375	6.34375	5.85938	5.91406	5.91016	6.07031	5.65234	5.72266	4.27734	3.99805	4.125	4.33984	3.87891	3.74023	3.16992	3.28711	2.71484	3.0293	2.67773	3.64648	3.48242	4.02734	4.38672
975	6.10938	5.89453	5.73047	5.75781	5.27734	5.40234	6.09375	6.53906	5.76562	5.75781	5.25391	5.11328	5.25781	4.22266	4.06641	3.63281	3.61523	3.29688	2.91992	3.43164	2.94922	3.40625	3.15039	3.52539	3.76953	4.66406
976	5.92188	5.58594	5.19531	5.86719	6.69141	6.19922	6.05859	5.82422	6.04297	5.47656	5.875	5.48438	4.76562	4.57422	3.6875	3.97656	3.24609	3.45508	3.02539	2.38867	2.61719	2.875	2.96094	3.63672	3.7207	4.05859
977	5.625	5.9375	5.95312	6.27344	5.71875	5.92578	5.28516	5.34375	5.88672	5.51172	4.84766	4.05078	4.36328	3.91016	3.94531	3.69141	3.29883	3.22852	2.07617	2.35352	2.9082	2.50195	3.24023	3.33008	3.57617	4.14844
978	5.69141	5.94922	6.82031	6.01172	5.97266	5.75391	6.38672	5.96875	5.92188	5.48438	4.86328	4.84766	4.64062	3.98242	3.92969	3.07031	3.08594	3.48828	2.95703	2.96484	2.60938	3.0957	2.76562	3.30664	3.43945	3.67578
979	5.66016	5.94922	5.69531	5.25781	5.59766	6.08984	5.88672	5.46875	5.94922	5.10156	5.375	5.25	4.20312	4.20703	3.74805	3.69141	2.87891	3.01172	2.82031	1.88965	2.63672	2.17969	3.03125	3.1543	3.38867	3.70117
980	5.90625	5.97656	5.87891	5.90234	5.36328	5.94141	5.16406	5.98438	5.57812	5.44141	4.96875	3.83008	4.37109	3.5918	3.74609	3.47461	3.16992	2.88477	2.41406	2.09766	2.125	2.61523	2.70703	2.94922	3.17578	3.31836
981	5.74609	5.46484	5.83984	6.50391	6.12109	5.76953	6.05078	5.80469	5.26953	5.06641	5.31641	4.52344	3.91211	3.83984	3.67969	3.33594	2.95898	2.67773	2.46484	2.41992	2.41797	2.2793	2.80469	2.67578	3.18359	3.15234
982	5.76172	5.74609	4.92578	5.07422	5.07812	5.78125	5.67188	5.24219	5.28125	5.17188	4.50391	4.9375	4.15625	3.48047	3.57031	3.34766	3.01758	2.04102	2.10156	1.50488	1.5752	1.81934	2.33203	2.69531	3.01172	2.98242
983	4.79688	5.44531	6.00391	5.80469	6.38672	5.29297	5.05859	5.38672	4.88281	5.44141	4.47656	3.61719	3.54883	3.45312	3.48633	3.12891	3.30273	2.4375	2.19336	1.89648	2.15039	2.23047	2.42969	2.65625	2.80078	3.49609
984	5.66797	5.60938	6.34766	5.58203	5.46094	5.25391	5.84375	5.19531	5.31641	5.12109	4.82812	4.16797	4.17188	3.52344	3.08984	2.73633	2.86914	2.24414	1.99707	1.95117	1.20801	1.7373	2.0293	2.50977	2.67969	2.87305
985	5.27734	5.47266	5.59766	5.52734	5.61719	5.57812	5.26953	5.39844	5.07422	5.07422	4.58984	4.70312	3.41211	3.55273	3.0918	2.87109	2.71289	2.21289	1.91895	1.12402	1.85254	1.7793	2.25977	2.44141	2.51758	2.88281
986	5.42188	5.69141	5.57031	5.44141	5.33984	5.55469	4.96094	5.50781	5.21094	4.75	4.75	3.3418	3.91602	3.21289	3.11719	2.94531	2.56836	2.27539	1.3457	1.73242	1	1.72266	1.89258	2.27539	2.07812	2.75195
987	5.77734	5.68359	5.78516	5.92578	5.01172	5.23047	5.5625	4.73828	5.41406	4.3125	4.27344	3.74219	3.64844	2.96094	3.04297	2.65039	2.53711	2.27344	1.83496	1.20215	1.44629	1.23047	2.04297	2.13672	2.29688	2.45703
988	5.42578	5.5625	4.85156	5.56641	5.73828	5.62891	5.13281	5	4.90234	4.58203	3.8418	4.38672	3.28906	3.14844	2.9707	2.40234	2.45703	2.11523	1.59668	0.923828	0.966797	1.45801	1.44043	1.95801	2.14844	2.42188
989	5.44141	5.54688	6.34766	4.92969	4.74219	5.26562	4.73438	4.89453	4.83594	4.51953	4.44922	3.08203	3.46094	2.875	2.79102	2.82227	2.27344	2.15625	1.52734	1.13086	1.15039	1.29395	1.62598	2.03906	2.10742	2.14453
990	5.24609	5.39062	5.48047	5.59375	5.92188	5.17969	5.35156	4.90234	4.61719	4.35547	4.06641	3.38281	3.07617	2.64453	2.62305	2.21094	2.23633	1.91699	1.5127	0.675781	0.673828	1.24219	1.75488	1.86426	2.06641	2.08789
991	5.26953	5.33594	5.44141	5.80859	5.06641	5.08203	4.84766	5.27344	4.71484	4.23828	4.11328	4.02344	3.18945	2.74414	2.49609	2.28711	2.10352	1.75879	1.00195	0.837891	0.896973	1.13867	1.30859	1.83105	2.02148	2.0293
992	5.52734	5.5	5.16016	4.63672	5.12891	4.71484	5.03125	4.50781	4.42578	4.13672	3.79883	2.73828	2.83203	2.62695	2.45312	2.37305	2.17188	1.68066	1.42871	0.795898	0.408936	0.841797	1.51172	1.76465	1.96094	2.24219
993	5.35547	5.47656	5.01562	5.29297	4.94531	4.64062	4.58984	4.15234	4.57031	3.96094	3.36914	3.19141	2.88867	2.46289	2.26758	2.13867	1.99512	1.23828	1.11914	0.465088	0.477051	0.861816	1.29785	1.62891	1.82715	1.78906
994	4.96094	5.99219	5.03906	5.06641	4.55078	4.91016	4.66016	4.48047	4.40234	4.01562	3.69922	3.55078	2.46875	2.33594	2.30859	1.91699	1.79395	1.55859	1.2207	0.551758	0.519043	1.02246	1.43945	1.57422	1.6582	1.81641
995	4.65234	5.44531	6.08594	5.02734	5.23438	4.86719	4.60938	4.19922	4.33984	3.88672	3.80078	2.67188	2.90234	2.45703	2.16406	2.14648	1.79883	1.46973	0.998047	0.584961	0.250977	0.825195	1.125	1.44531	1.55469	1.67578
996	5.00781	5.48828	5.03516	4.92969	4.30078	4.90625	3.90039	4.42188	4.34766	3.6582	3.49023	2.7793	2.29688	1.99316	2.08984	1.74023	1.67285	1.38574	0.779785	0.424072	0.447998	0.74707	1.36035	1.56934	1.47852	1.66895
997	4.85938	5.19141	5.02734	5.22656	5.33984	4.44922	4.76562	4.28906	3.99609	3.87109	3.44531	3.07031	2.67578	2.10938	1.83887	1.64258	1.57715	1.47754	0.923828	0.312988	0.161011	0.804199	1.18457	1.40234	1.4082	1.37793
998	4.85547	4.85938	4.85938	4.94531	4.55078	4.53906	4.21875	3.83594	3.75195	3.61133	3.18164	2.43555	2.34961	1.90723	1.98438	1.91699	1.5752	1.30957	0.931152	0.49707	0.520996	0.51123	1.31641	1.41504	1.38281	1.29199
999	5.21875	5.11328	4.43359	4.35547	4.55078	4.30078	3.7793	3.8125	3.6582	3.61328	2.88477	2.49805	2.11133	1.71875	1.70898	1.67676	1.50684	1.33789	1.00391	0.246948	0.0889893	0.934082	0.873047	1.36328	1.24609	1.28223

## Sheet: Fig1d_spike
a1_spike_time (ms)	a1_spike_neuron
162.4	1
62.2	2
250.5	2
762.3	2
742.3	3
859.1	3
150.4	4
172.5	4
744.7	4
761.7	4
85.2	5
226.2	5
244	5
252.1	5
503.9	5
734.9	5
743.3	5
214.6	6
251.7	6
458.6	6
472.9	6
534	6
735.6	6
981.6	6
743.6	7
892.1	7
952.3	7
170.5	8
189.3	8
211	8
249.8	8
75.7	9
160.5	9
172.3	9
203	9
217.3	9
410.9	9
480.3	9
738.2	9
757.3	9
977.7	9
197.6	10
685.2	10
908.4	10
923.4	10
230.9	11
24.7	12
37.3	12
61.2	12
211.9	12
32.1	13
162	13
185.9	13
211.4	13
232.4	13
352.7	13
745.6	13
763.1	13
8.9	14
180.2	14
252.3	14
506.6	14
153.3	15
174.1	15
469.1	15
478.3	15
515.2	15
593.8	15
631.7	15
777.5	15
993.2	15
61.9	16
73.9	16
83.1	16
457	16
735.3	16
976.3	16
992.1	16
45.8	17
175.2	17
197.1	17
401.7	17
479.6	17
40.1	18
59.6	18
116.2	18
163.7	18
235.1	18
398.6	18
470.6	18
623.2	18
733.9	18
754.8	18
776.7	18
958.5	18
974.9	18
982	18
26.5	19
38.8	19
169.8	19
179	19
193.9	19
446.3	19
496.2	19
782.7	19
160.5	20
170.6	20
177.9	20
194.9	20
204.7	20
245.2	20
286.2	20
454.8	20
591.3	20
634.8	20
716.2	20
737.5	20
62.6	21
82.1	21
180	21
231.7	21
744.3	21
753.2	21
761.6	21
82	22
195.3	22
778.7	22
811.5	22
170.1	23
56.9	24
77.9	24
181.2	24
386.7	24
409.3	24
742.2	24
797.1	24
61.2	25
167.9	25
195.3	25
980.3	25
63.2	26
74.6	26
213.3	26
745.5	26
18	27
190.8	27
422.6	27
633.7	27
667.4	27
740	27
995.9	27
188.8	28
196.9	28
239.4	28
405.9	28
420.3	28
756.1	28
977.1	28
162.5	29
184	29
197.4	29
344	29
404.5	29
475.5	29
46.7	30
161.7	30
172.3	30
240.3	30
472.1	30
592.7	30
991.1	30
999.2	30
77.9	31
86.1	31
194.5	31
216.5	31
488.2	31
744.9	31
158.6	32
173.6	32
185.3	32
196.2	32
204.3	32
218.2	32
231.4	32
473.2	32
547.7	32
737.2	32
950.3	32
976.7	32
471.6	33
672.6	33
744.5	33
904	33
943.7	33
163.5	34
172.9	34
189	34
199.4	34
252.4	34
365.9	34
455.3	34
592	34
37.8	35
55.2	35
75.2	35
82	35
160.7	35
407.6	35
737.7	35
758.5	35
62.4	36
79.7	36
90.1	36
163.8	36
187.9	36
207.7	36
233.4	36
457	36
471.6	36
489.3	36
741.3	36
766.8	36
955.7	36
154.1	37
179.3	37
192.5	37
232.3	37
242.6	37
410.6	37
450	37
470	37
493.7	37
534.9	37
572.9	37
737.1	37
945.9	37
979.7	37
27.7	38
151.2	38
161	38
170.1	38
214.4	38
398.2	38
457.5	38
472.6	38
649	38
976.4	38
59.7	39
168.6	39
194.2	39
216.7	39
250.3	39
455.1	39
737.2	39
968.7	39
996.7	39
9.8	40
38.6	40
63.2	40
165.1	40
743.1	40
845.6	40
979.3	40

## Sheet: Fig1d_distance
t (ms)	distance
5	20.499
6	20.5781
7	20.5917
8	20.8422
9	20.6532
10	20.5795
11	20.4502
12	20.6653
13	20.9149
14	20.7294
15	20.7162
16	20.6561
17	20.7612
18	20.4153
19	20.8142
20	20.6087
21	20.7517
22	20.7966
23	20.8188
24	20.981
25	21.073
26	20.9697
27	20.7607
28	20.9138
29	20.8068
30	21.0867
31	21.0298
32	20.9145
33	20.8685
34	20.5856
35	19.9757
36	20.5229
37	20.1564
38	20.4545
39	20.6024
40	20.1987
41	19.7595
42	19.6617
43	19.175
44	19.0772
45	18.887
46	18.4803
47	18.421
48	17.9395
49	17.017
50	16.8294
51	16.7009
52	16.0177
53	15.5634
54	14.2861
55	13.7817
56	13.6067
57	12.9741
58	12.1449
59	11.8376
60	11.8196
61	11.4749
62	11.1913
63	10.909
64	10.7279
65	10.1866
66	9.7371
67	10.0547
68	10.899
69	11.2301
70	11.019
71	10.8441
72	10.9749
73	10.7679
74	10.5207
75	10.3853
76	10.5643
77	10.6475
78	10.2086
79	10.4107
80	10.4625
81	10.873
82	10.6617
83	11.7623
84	12.4513
85	13.0991
86	12.7284
87	12.9265
88	14.8324
89	16.2785
90	25.1781
91	37.6333
92	38.3038
93	39.0022
94	39.8439
95	40.3937
96	40.7007
97	40.6983
98	40.7689
99	40.8666
100	41.0388
101	40.9778
102	40.9267
103	40.9768
104	40.8838
105	40.6229
106	40.5376
107	40.5425
108	40.453
109	40.1485
110	40.024
111	40.0952
112	40.0223
113	39.9859
114	39.7974
115	40.0297
116	40.1476
117	39.89
118	39.6978
119	39.8124
120	39.9616
121	39.6287
122	39.7386
123	39.8361
124	39.7833
125	39.7371
126	39.4368
127	39.7188
128	39.6585
129	39.7857
130	39.6439
131	39.9495
132	39.8951
133	39.9119
134	40.1889
135	39.8159
136	40.1375
137	39.7984
138	39.4568
139	39.152
140	38.8656
141	38.9151
142	39.3453
143	39.7707
144	38.8924
145	39.135
146	38.5267
147	37.5126
148	36.9385
149	35.3681
150	33.8703
151	32.7118
152	28.4026
153	22.5336
154	21.6325
155	19.9252
156	17.4191
157	16.7446
158	15.46
159	14.5555
160	14.0967
161	13.2644
162	12.6297
163	12.13
164	11.6947
165	10.8753
166	10.8128
167	9.2897
168	8.1556
169	8.1246
170	8.4058
171	8.4243
172	8.1118
173	8.065
174	8.5276
175	8.8548
176	8.6572
177	8.8389
178	10.0866
179	10.1137
180	10.3397
181	10.5256
182	10.7541
183	11.1848
184	11.6129
185	10.6393
186	11.3588
187	11.7723
188	10.3616
189	10.9912
190	10.4773
191	10.6485
192	10.5853
193	9.3927
194	10.7965
195	12.3116
196	13.3332
197	13.3824
198	13.9849
199	12.0281
200	14.6707
201	15.2365
202	15.4476
203	19.1751
204	13.2179
205	17.4722
206	18.2636
207	16.0311
208	12.8241
209	10.8816
210	10.0835
211	9.7088
212	9.2011
213	8.6275
214	8.5909
215	8.2335
216	8.3832
217	8.405
218	8.6564
219	9.7496
220	7.7345
221	8.3018
222	7.2578
223	5.1623
224	7.018
225	9.1882
226	10.6671
227	9.7274
228	13.9898
229	14.5195
230	14.1577
231	14.2797
232	14.1331
233	14.9228
234	15.1697
235	14.9733
236	14.7512
237	15.8781
238	14.4074
239	14.8679
240	17.3244
241	19.0166
242	18.4429
243	18.1623
244	19.0856
245	18.932
246	18.1166
247	17.7316
248	17.8658
249	17.5939
250	17.4659
251	17.3503
252	17.3666
253	17.3095
254	17.0239
255	17.0704
256	17.2289
257	17.7709
258	14.2944
259	24.4913
260	23.6745
261	26.2828
262	26.3733
263	26.8851
264	26.3094
265	25.731
266	26.3739
267	26.4006
268	26.5421
269	26.6254
270	26.6673
271	26.6795
272	26.7453
273	26.608
274	26.8922
275	27.7991
276	27.3987
277	27.6364
278	26.9161
279	27.9899
280	28.0535
281	27.786
282	27.7477
283	27.6948
284	27.6696
285	27.6093
286	27.5686
287	27.4978
288	27.6647
289	27.1683
290	26.8194
291	26.8358
292	26.6022
293	26.7231
294	26.5145
295	26.3894
296	26.3956
297	26.4396
298	26.8791
299	26.8938
300	27.0377
301	26.8583
302	26.9354
303	26.8185
304	26.8807
305	27.1827
306	27.4584
307	27.6059
308	27.319
309	27.3172
310	27.1659
311	27.7511
312	27.3704
313	27.0661
314	26.8341
315	26.6205
316	26.4384
317	26.2096
318	25.9286
319	25.4665
320	25.2226
321	24.4826
322	23.9718
323	23.3506
324	24.2764
325	24.0483
326	23.7391
327	24.8561
328	25.3944
329	25.6239
330	25.8884
331	26.2255
332	25.9259
333	26.5767
334	26.3949
335	26.7899
336	27.5568
337	26.9942
338	26.9816
339	27.6625
340	27.8831
341	28.0275
342	28.738
343	29.0952
344	29.8899
345	30.9525
346	31.3943
347	32.4146
348	33.6081
349	34.4506
350	34.5685
351	35.3037
352	35.8024
353	36.3307
354	36.8019
355	37.5928
356	37.5467
357	38.6796
358	38.9294
359	39.6039
360	40.6455
361	40.6777
362	41.0065
363	41.0699
364	41.1437
365	41.2569
366	41.6111
367	41.7099
368	42.0731
369	42.0359
370	41.9012
371	42.2674
372	42.1891
373	42.5388
374	42.4959
375	42.422
376	42.4588
377	42.423
378	42.5482
379	42.8386
380	42.7734
381	43.1091
382	43.0726
383	42.8439
384	43.1331
385	42.848
386	43.5198
387	43.7544
388	43.3803
389	42.8475
390	43.2829
391	42.2792
392	41.9146
393	41.921
394	40.5299
395	40.4396
396	39.6795
397	38.6096
398	37.9715
399	37.6896
400	36.6831
401	38.0239
402	37.6714
403	35.9316
404	37.5658
405	37.383
406	37.1592
407	37.2218
408	36.4978
409	35.849
410	35.5088
411	34.1268
412	33.4668
413	33.4331
414	32.7826
415	31.9863
416	31.8852
417	31.714
418	31.58
419	31.6178
420	31.817
421	32.3113
422	33.0172
423	33.476
424	33.7702
425	33.9933
426	34.2048
427	34.3148
428	34.5518
429	34.7333
430	34.9738
431	35.1253
432	35.4213
433	36.0404
434	36.3663
435	36.5775
436	36.6202
437	36.8718
438	37.3564
439	37.7609
440	38.2534
441	39.1856
442	38.932
443	37.649
444	37.6812
445	36.4533
446	35.6837
447	34.1059
448	32.46
449	27.824
450	24.3232
451	21.4467
452	18.2119
453	15.4757
454	13.742
455	12.3677
456	12.1663
457	10.9686
458	10.511
459	9.8342
460	9.1581
461	8.1274
462	8.5527
463	8.9377
464	8.0392
465	8.763
466	9.2778
467	9.1118
468	8.8235
469	8.8754
470	8.9236
471	9.0117
472	9.0329
473	9.3351
474	9.6097
475	9.9578
476	10.0873
477	10.8904
478	12.4878
479	13.7469
480	14.9137
481	16.1974
482	17.4327
483	18.6323
484	18.8986
485	18.7727
486	19.0069
487	19.1181
488	19.4391
489	19.6937
490	20.3957
491	20.4728
492	20.4863
493	20.5002
494	21.4763
495	21.9521
496	22.3067
497	22.6699
498	23.4192
499	24.1946
500	24.1729
501	25.0406
502	25.4843
503	25.9523
504	25.8972
505	26.5995
506	27.0811
507	27.9641
508	27.5176
509	27.0548
510	27.6952
511	27.9312
512	28.2208
513	28.1399
514	28.5231
515	28.893
516	29.2684
517	28.7852
518	29.2456
519	29.648
520	29.4893
521	29.7585
522	29.9116
523	30.1524
524	30.8806
525	30.6437
526	30.889
527	31.1816
528	32.2063
529	32.6074
530	32.5044
531	32.5427
532	32.6778
533	32.6581
534	32.2222
535	32.2239
536	32.1356
537	32.52
538	31.9352
539	32.1115
540	31.7428
541	31.2738
542	30.8171
543	30.3795
544	31.596
545	31.2519
546	31.3493
547	30.4431
548	30.6365
549	27.9826
550	27.4214
551	28.1038
552	27.6565
553	26.8908
554	26.8066
555	26.4605
556	26.533
557	26.838
558	26.1445
559	26.6955
560	27.1067
561	24.4449
562	25.3528
563	26.1912
564	26.1613
565	26.4607
566	27.396
567	27.7486
568	27.0932
569	26.8437
570	26.7177
571	26.9079
572	26.7065
573	26.6791
574	26.5842
575	26.6416
576	26.017
577	24.8711
578	25.2924
579	27.2464
580	27.5714
581	27.6623
582	27.4881
583	28.0625
584	28.6606
585	28.9602
586	28.6762
587	28.5665
588	28.2852
589	27.9641
590	28.1722
591	28.3971
592	28.7557
593	28.6199
594	28.5342
595	28.389
596	29.2705
597	30.1513
598	31.7539
599	32.5342
600	32.8963
601	33.0834
602	33.255
603	32.9005
604	33.3429
605	33.8543
606	34.1431
607	34.6517
608	34.5805
609	34.9661
610	35.107
611	35.4642
612	35.942
613	36.6996
614	37.0874
615	37.9291
616	35.6818
617	34.7332
618	33.2452
619	31.0412
620	28.0083
621	26.7889
622	26.1155
623	25.0637
624	24.9964
625	25.0268
626	25.0646
627	24.3517
628	23.5643
629	23.48
630	22.9259
631	22.7092
632	22.659
633	22.9849
634	22.7532
635	22.4838
636	22.2505
637	23.398
638	23.9469
639	23.9643
640	24.3761
641	24.3649
642	24.7945
643	24.5983
644	24.5663
645	24.4199
646	23.9675
647	22.6633
648	22.2633
649	22.3252
650	19.7933
651	19.3552
652	20.6108
653	20.345
654	20.7376
655	20.3833
656	21.3259
657	21.9427
658	22.45
659	24.065
660	24.3275
661	24.3861
662	25.1428
663	28.0683
664	26.3613
665	27.3496
666	27.7806
667	27.5394
668	27.2802
669	27.5335
670	27.7653
671	27.7331
672	27.4869
673	27.0122
674	27.5623
675	27.405
676	27.1016
677	27.2355
678	28.1047
679	27.3385
680	27.3687
681	27.287
682	27.3514
683	27.2751
684	27.2688
685	27.2294
686	27.3084
687	27.3876
688	27.0327
689	27.3911
690	27.315
691	27.5777
692	27.6315
693	27.9093
694	28.071
695	28.0685
696	28.0764
697	28.0763
698	28.5057
699	28.5275
700	28.8662
701	28.8171
702	28.9672
703	28.881
704	29.5928
705	29.5484
706	30.4304
707	31.1097
708	31.6505
709	31.3783
710	30.7483
711	29.9741
712	30.2881
713	30.5939
714	30.061
715	30.2944
716	30.8034
717	30.5018
718	31.0167
719	30.7256
720	31.4537
721	30.4244
722	30.0244
723	30.0104
724	30.7761
725	31.3785
726	30.9779
727	32.1403
728	28.6329
729	29.5926
730	29.4319
731	27.0102
732	6.11
733	4.1555
734	4.3663
735	4.2529
736	5.3578
737	6.284
738	6.4966
739	6.373
740	6.7794
741	7.3026
742	7.3711
743	7.5544
744	7.723
745	7.922
746	8.0694
747	7.7275
748	7.9968
749	8.7883
750	8.3248
751	8.3033
752	8.4824
753	8.7368
754	9.2931
755	9.4473
756	9.6557
757	10.2392
758	10.5575
759	10.6472
760	11.6558
761	12.6126
762	13.0391
763	13.9426
764	14.2877
765	14.8923
766	15.6231
767	15.8347
768	16.3266
769	17.4253
770	17.1146
771	17.3012
772	17.7727
773	17.0969
774	15.91
775	16.3662
776	15.7146
777	15.6829
778	15.5611
779	15.6653
780	15.9792
781	15.8772
782	15.8458
783	16.4277
784	17.0176
785	17.2898
786	17.5823
787	18.1481
788	19.6365
789	19.6533
790	19.5141
791	18.8184
792	19.9575
793	20.2112
794	20.073
795	20.0795
796	20.1412
797	20.5087
798	20.4926
799	20.4833
800	20.6958
801	21.9225
802	22.1013
803	22.7938
804	22.823
805	23.9481
806	24.5375
807	23.9708
808	24.448
809	25.1877
810	25.2456
811	25.5139
812	25.38
813	25.5041
814	25.5424
815	25.497
816	25.9566
817	26.1094
818	26.0398
819	25.7536
820	26.1424
821	26.298
822	26.3922
823	27.0004
824	27.6353
825	27.8336
826	27.7769
827	28.1241
828	28.2382
829	28.4012
830	28.6759
831	28.9126
832	29.1638
833	29.0925
834	29.0735
835	29.5764
836	29.3291
837	29.5962
838	30.0226
839	29.9268
840	29.9643
841	30.6373
842	30.6888
843	30.9094
844	31.1109
845	31.0117
846	31.8969
847	31.5253
848	32.2197
849	33.7323
850	34.8367
851	34.9584
852	34.4151
853	33.58
854	34.7086
855	34.7871
856	33.7353
857	33.3924
858	33.3705
859	32.576
860	32.4028
861	32.6548
862	32.2507
863	31.7898
864	30.2461
865	29.4577
866	29.3186
867	27.749
868	27.3733
869	26.8308
870	27.1776
871	27.0341
872	27.1434
873	26.8974
874	26.7531
875	26.4633
876	26.4194
877	26.361
878	26.0151
879	25.9807
880	25.7175
881	25.366
882	24.6716
883	24.1695
884	24.4275
885	24.8671
886	24.7038
887	24.8319
888	24.9737
889	25.2122
890	25.205
891	25.5299
892	25.6452
893	26.2285
894	26.9531
895	27.1172
896	27.4828
897	27.6641
898	27.8528
899	27.9417
900	27.9887
901	27.8389
902	27.9937
903	28.0865
904	27.8995
905	28.0792
906	28.1567
907	28.1831
908	28.215
909	28.2843
910	28.6878
911	29.004
912	29.2852
913	29.3121
914	29.3681
915	29.2274
916	29.2021
917	29.152
918	29.2006
919	29.2283
920	29.3915
921	29.3979
922	28.8915
923	28.9537
924	29.0868
925	29.2218
926	29.2047
927	29.3592
928	29.3727
929	29.0521
930	28.4056
931	28.4597
932	29.0588
933	28.5677
934	27.8369
935	27.8208
936	27.7414
937	27.3401
938	26.7965
939	27.3226
940	27.1891
941	26.6821
942	26.9641
943	27.9086
944	28.7212
945	28.273
946	27.7949
947	27.382
948	27.6881
949	18.7628
950	15.4939
951	17.623
952	20.9545
953	23.1848
954	23.6382
955	24.3072
956	25.024
957	25.6123
958	26.0322
959	25.8054
960	26.5594
961	27.619
962	27.3047
963	27.3427
964	27.2185
965	27.1614
966	26.9948
967	24.6441
968	24.0274
969	23.3401
970	22.8917
971	22.5919
972	21.1868
973	20.2439
974	20.1176
975	18.7814
976	18.2817
977	17.1019
978	16.7427
979	16.7169
980	16.3526
981	16.0501
982	15.8921
983	15.8274
984	15.4585
985	16.4447
986	15.7633
987	16.1342
988	16.5595
989	15.5
990	15.8056
991	15.619
992	15.8328
993	15.3804
994	15.572
995	15.5659

## Sheet: Fig1d_spectrogram
t (ms)	30 Hz	32 Hz	34 Hz	36 Hz	38 Hz	40 Hz	42 Hz	44 Hz	46 Hz	48 Hz	50 Hz	52 Hz	54 Hz	56 Hz	58 Hz	60 Hz	62 Hz	64 Hz	66 Hz	68 Hz	70 Hz	72 Hz	74 Hz	76 Hz	78 Hz	80 Hz
0	0.940918	1.19434	0.537109	0.26709	0.937012	1.20898	0.984863	1.75293	2.10547	1.9248	1.08691	1.54102	3.07031	3.50781	3.85938	3.68164	3.03711	2.61719	2.13281	1.76758	1.71484	1.47168	1.37891	1.01758	0.850098	0.953125
1	1.12012	1.14941	0.681152	0.334961	1.18945	1.34277	1.4043	1.51855	2.18945	1.91113	1.25879	1.5166	2.63672	3.83203	3.82227	3.46875	3.05078	2.62305	2.12891	1.7666	1.50488	1.51367	1.13086	0.941895	0.742188	0.920898
2	1.23438	1.21289	0.628906	0.779785	0.709961	1.1748	1.2666	1.80469	2.06836	1.75293	0.880859	1.45703	2.92578	3.50586	3.93164	3.49609	3.07617	2.45508	2.35547	2.12891	1.88379	1.36719	1.11133	0.916016	0.668945	0.925781
3	1.13086	1.07129	0.818848	0.295898	1.36133	1.34375	1.29785	1.96484	2.15625	1.87012	0.966797	1.23926	2.69531	3.85547	3.79883	3.57031	3.13281	2.61719	2.19727	1.94727	1.5918	1.625	1.35059	0.870117	0.59082	0.710938
4	1.30957	1.09668	0.937988	0.192017	0.644043	1.30566	1.39746	1.76465	2.30469	1.8252	0.768066	1.30957	2.91797	3.625	3.95898	3.66992	3.12695	2.59961	2.09375	1.81934	1.94043	1.48242	1.40137	0.973145	0.51123	0.74707
5	1.12207	1.11523	0.681152	0.36499	1.41797	1.43555	1.47852	2.04492	2.27344	1.81738	0.778809	1.25977	2.64453	3.71094	3.85742	3.45508	3.24023	2.53516	2.3125	2.25977	1.80762	1.63574	1.21094	0.936035	0.427002	0.724121
6	1.17871	1.07129	0.559082	0.578125	0.842773	1.29785	1.48926	1.95312	2.20898	2.00781	0.788086	1.08691	2.77734	3.69336	4.01172	3.87695	3.15039	2.5957	2.2793	2.01562	1.87402	1.6582	1.13965	0.898926	0.337891	0.498047
7	1.2207	1.31641	0.77002	0.407959	1.01074	1.40137	1.56836	1.79102	2.33789	1.89355	0.60791	1.14941	2.70898	3.55469	3.90625	3.58594	3.18555	2.63086	2.34766	1.90918	1.93848	1.44238	1.46582	0.902832	0.22998	0.431885
8	1.1582	1.2373	0.805176	0.261963	1.29785	1.30664	1.66406	2.38477	2.25977	2.02734	0.608887	1.21387	2.82031	3.9043	3.87109	3.62109	3.24609	2.84961	2.22656	2.31445	1.81836	1.84961	1.43945	0.811035	0.233032	0.36499
9	1.08301	1.30762	0.858887	0.634766	0.830078	1.58301	1.67676	2.16211	2.31641	1.98633	0.37207	1.06836	2.80664	3.64648	4.05859	3.71875	3.13672	2.52344	2.34766	1.97266	1.95898	1.59473	1.27832	0.786133	0.259033	0.355957
10	0.721191	1.05371	0.804199	0.625	1.55859	1.59473	1.7168	2.1582	2.46875	1.98926	0.768066	1.21094	2.56445	3.88086	3.97852	3.81055	3.27734	2.73242	2.20508	1.99414	1.89355	1.69336	1.32324	0.976074	0.325928	0.371094
11	0.935059	1.14355	0.609863	0.220947	0.708008	1.66602	1.95508	2.27148	2.53516	2.14258	0.850098	1.33496	2.89844	3.76758	4.05078	3.56055	3.20312	2.8125	2.43164	2.24414	1.96875	1.75488	1.52441	1.11523	0.436035	0.363037
12	0.772949	1.25586	0.646973	0.827148	1.54102	1.70117	1.73926	1.97754	2.59766	2.07227	0.683105	1.17188	2.67188	3.74023	4.05469	4.00391	3.21289	2.69141	2.17578	1.90234	1.91504	1.56641	1.40723	1.06641	0.550781	0.529785
13	0.945801	1.13086	0.759766	0.790039	0.979004	1.46289	1.86133	2.58203	2.59766	1.95996	0.901855	1.32617	2.95703	3.89648	4.19922	3.75586	3.27539	2.5	2.04688	1.93359	1.98145	1.96777	1.36816	1.16699	0.676758	0.696777
14	1.08008	1.25684	0.966797	0.583984	1.20703	1.82422	2.36914	2.44531	2.88281	2.125	0.731934	1.75977	2.71484	3.79688	4.03906	3.82812	3.12109	2.63672	2.26562	2.16211	1.86914	1.68262	1.71582	1.22363	0.808105	0.724121
15	1.02832	1.0332	0.975098	0.609863	1.34961	1.45703	1.82324	2.54297	2.62305	2.22852	1.18066	1.31055	3.02148	4	4.01953	3.74219	3.30078	2.61719	2.09766	1.78516	1.96094	1.7334	1.59668	1.12891	0.953125	0.869141
16	1.23242	1.25	0.811035	0.842773	1.17871	1.84961	1.97559	2.7207	2.67188	2.2793	1.3252	1.56055	2.97461	3.81445	4.30859	4.02734	3.13281	2.48438	2.17773	1.94434	1.71289	1.92676	1.63184	1.14258	1.11914	1.07031
17	1.09082	1.10352	0.692871	0.790039	1.65527	1.66309	2.44141	2.45703	2.76367	2.32031	1.19531	2.15625	3.00195	4.29297	4.14453	3.68945	3.18555	2.55078	1.90527	1.82324	2.0625	1.65723	1.44434	1.57617	1.17578	1.25195
18	1.06055	1.0498	0.896973	0.570801	0.901855	1.8877	1.98926	2.73438	2.93945	2.45312	1.4873	1.64258	3.21484	3.94336	4.16016	4.11719	3.24414	2.51758	2.13086	1.73438	1.58301	1.9541	1.93262	1.59375	1.36719	1.35742
19	1.09961	0.917969	0.77002	0.819824	1.7207	1.95215	2.19531	2.94531	2.79883	2.40039	1.40234	1.92188	3.14844	4.04297	4.48828	3.88672	3.29102	2.64453	1.88184	1.76855	1.98242	1.80176	1.8916	1.66406	1.51367	1.4209
20	1.12891	0.971191	1.18945	1.05566	1.2207	2.01758	2.5332	2.71484	2.9043	2.57812	1.76367	2.39648	3.35547	4.26562	4.30078	3.99219	3.31445	2.37109	2.05664	1.44727	1.52637	1.82617	1.79004	1.80957	1.63672	1.7168
21	0.96582	0.831055	1.19238	0.488037	1.43164	2.09375	2.26172	2.96484	3.08008	2.58594	1.94434	2.125	3.23047	4.14844	4.32812	4.05469	3.25977	2.61719	1.71973	1.56738	1.83105	1.95508	1.78906	1.87988	1.78711	1.7627
22	0.666992	1.17188	0.966797	0.998047	1.54102	1.87695	2.50586	3.07227	3.10742	2.67578	1.83203	2.30078	3.57227	4.48047	4.48438	4.17578	3.37891	2.5625	1.61426	1.58398	1.46094	1.69824	2.20508	1.79102	1.90625	2.08984
23	0.818848	1.06738	0.546875	1.2666	1.42676	2.2168	2.55273	2.75195	3.05078	2.8125	2.22461	2.71484	3.45508	4.24609	4.61328	3.97656	3.25	2.36133	1.72266	1.13086	1.82324	1.96191	1.97559	1.82227	2.10742	2.11719
24	0.702148	1.13867	1	0.832031	1.82617	1.7168	2.7168	3.31445	3.22656	2.80664	2.17383	2.73438	3.86523	4.61328	4.46875	4.28906	3.25781	2.25391	1.48145	1.2373	1.43945	2.02344	2.04688	2.29492	2.24805	2.40625
25	0.85791	0.950195	0.926758	1.05176	1.12207	2.37109	2.51953	3.20703	3.14844	3.10352	2.33789	2.56836	3.54688	4.35156	4.52344	4.09766	3.31445	2.32227	1.63672	1.26172	1.65527	1.73828	2.10938	2.26953	2.39844	2.50586
26	0.943848	0.948242	1.36426	1.19434	2.01172	2.05273	2.7207	3.28125	3.26758	3.09961	2.66406	3.17383	3.99609	4.66406	4.83984	4.25781	3.21289	2.44922	1.33594	0.963867	1.32031	2.00195	2.23438	2.38477	2.54688	2.62695
27	0.831055	1.18848	1.14453	1.15332	1.39453	2.20508	2.99805	3.22852	3.49414	3.17773	2.52734	3.19336	3.86719	4.74609	4.61719	4.3125	3.36523	2.26172	1.45117	0.744141	1.54883	1.73145	2.25	2.59961	2.69141	2.79297
28	1.10742	1.01172	1.06445	0.964844	1.67871	2.36719	2.62695	2.94727	3.59375	3.15039	2.9043	2.98828	3.95117	4.61328	4.74609	4.40625	3.47461	2.31836	1.125	0.991211	1.26465	2.00977	2.16797	2.61523	2.83789	2.82617
29	1.01367	1.30371	0.666992	0.957031	1.79688	2.38281	2.81445	3.56055	3.78516	3.29297	2.89648	3.57422	4.34375	4.94141	4.83594	4.30078	3.48633	2.37305	1.34473	0.491943	1.12891	2.04102	2.48633	2.48828	2.99414	3.20312
30	0.87793	1.25977	1.15332	1.48438	1.82422	2.54297	3.23828	3.56836	3.62305	3.39648	3.03906	3.6543	3.98047	4.86328	5.04688	4.51562	3.51953	2.41016	1.17188	0.323975	1.25488	1.81445	2.42773	2.57227	3.14258	3.20312
31	1.01758	1.32812	1.10352	0.856934	1.93359	2.21289	2.76953	3.54688	3.99414	3.60156	3.26953	3.49023	4.55078	5.01953	4.81641	4.42969	3.62695	2.31055	0.996094	0.485107	1.09082	1.95996	2.48047	3.02734	3.32812	3.61523
32	0.99707	1.06738	1.35547	1.26562	1.35059	2.60938	2.95508	3.74609	3.63281	3.70703	3.25391	3.93555	4.26562	5.10156	5.01953	4.56641	3.58594	2.54492	1.19434	0.0780029	1.2627	1.83105	2.31055	2.96094	3.44336	3.52734
33	0.937988	1.15039	1.14941	1.58008	2.27148	2.22266	3.58203	3.57812	3.72852	3.71094	3.33594	4.05859	4.87891	5.16016	5.25781	4.58594	3.73047	2.44922	1.1123	0.165039	1.00781	2.08789	2.83203	3.20312	3.60547	3.94336
34	0.466064	1.10547	0.955078	1.22168	1.66992	2.76172	2.8457	3.59375	3.81055	3.71875	3.72461	3.9043	4.57812	5.25391	5.10938	4.69922	3.74023	2.45312	1.24805	0.224976	1.34766	2.16992	2.76172	3.29688	3.76172	3.98242
35	0.733887	1.13477	0.983887	1.40137	1.95703	2.75586	3.07422	4	4.09375	3.98047	3.67383	4.30859	4.92188	5.26562	5.1875	4.66406	3.7168	2.4668	1.46582	0.509766	1.13672	2.06836	2.77344	3.45117	3.94141	4.02734
36	0.707031	1.07031	1.13086	1.47168	2.0625	2.46875	3.49219	3.72266	3.9043	3.95117	4.07031	4.50391	4.87109	5.60547	5.31641	4.83594	3.87695	2.58789	1.28418	0.748047	1.45996	2.10938	2.80273	3.31445	4.09375	4.29297
37	0.73877	1.15918	1.2959	1.70508	2.07617	2.85156	3.26172	4.00391	4.00781	4.11719	3.85742	4.3125	5.03906	5.34766	5.48047	4.875	3.73438	2.9043	1.54395	0.759766	1.32812	2.40625	3.1875	3.45312	4.24219	4.32031
38	0.686035	1.08691	1.4209	1.26953	2.16797	2.51367	3.34961	4.08594	4.18359	4.14453	3.95312	4.69141	5.08594	5.64453	5.26172	4.73828	3.95703	2.69727	1.61426	1.14355	1.57227	2.41992	3.24023	3.84961	4.39844	4.64062
39	0.705078	0.956055	1.18359	1.19629	1.59961	2.99023	3.57227	3.62891	4.25391	4.30859	4.37109	4.91406	5.18359	5.53906	5.42188	5.10156	3.96484	2.82812	1.86719	1.2168	1.7998	2.57227	3.16797	3.82227	4.55469	4.69922
40	0.945801	0.97998	1.03613	1.87598	2.52734	2.58008	3.60742	4.39453	4.19141	4.47266	4.29297	4.81641	5.45312	5.82812	5.67578	5.01562	4.0625	3.04688	1.86719	1.70996	1.81934	2.61914	3.3457	4.11328	4.71875	5.09375
41	0.804199	0.797852	1.34277	1.26562	1.86719	3.04102	3.21289	4.01172	4.375	4.60547	4.69922	4.82031	5.14062	5.67578	5.58984	5.02344	4.15234	3.09766	1.84375	1.68652	2.08203	2.68555	3.50977	4.25	4.85547	5.08594
42	0.669922	0.874023	1.09961	1.42285	2.27344	2.51562	3.68164	4.41797	4.28906	4.41406	4.41406	5.35156	5.70703	5.94141	5.49609	5.25781	4.22266	3.22266	2.48047	1.87305	2.15625	3.00391	3.74219	4.44141	5.01562	5.42969
43	0.97998	0.675781	1.55957	1.97754	2.33008	3.2168	3.88086	4.24609	4.44531	4.60156	4.44922	5.19141	5.39062	5.9375	5.94531	5.25781	4.35547	3.39453	2.39062	2.41016	2.47656	3.1582	3.70508	4.37891	5.21875	5.41797
44	0.954102	1.01855	1.51562	1.51758	2.3125	3.1543	3.44922	3.83008	4.71094	4.70703	5.02344	5.05469	5.92188	5.94531	5.71875	5.03906	4.39453	3.24805	2.90234	2.24023	2.5332	3.30078	3.9707	4.52344	5.34375	5.51562
45	0.727051	0.950195	1.41113	1.66406	2.36719	2.77734	3.66016	4.40234	4.76172	4.73438	4.90234	5.63281	5.69141	6.14062	5.65234	5.52344	4.60156	3.63281	2.47852	2.50586	2.8418	3.4082	4.14844	4.96094	5.50391	5.80469
46	0.667969	1.03027	0.776855	1.68164	1.84668	3.1543	4.09375	4.47656	5.03516	4.96875	5.16016	5.44531	5.96875	5.92578	6.11328	5.40625	4.71094	3.74609	3.25	3.15039	2.875	3.48242	4.38281	4.70312	5.66406	5.88281
47	0.417969	0.785156	1.40625	2.0957	2.76172	2.77734	3.60938	4.48047	4.71484	5.05469	4.97656	5.26953	5.83984	6.15234	5.95703	5.47656	4.82031	3.87695	3.01758	2.91992	3.56836	3.89648	4.24609	5.25781	5.82422	5.94531
48	0.790039	0.805176	1.24512	1.66406	2.07812	3.40039	3.63867	4.62109	5.08984	4.875	4.89844	5.89844	6.08594	6.40234	6.02734	5.41797	4.95703	4.15234	3.46484	3.09961	3.17578	3.89453	4.71484	5.33594	5.97266	6.47656
49	0.259033	1.08984	1.70215	1.40234	2.52344	2.62695	4.36328	4.40234	4.62891	5.04688	5.48828	5.75391	6.00391	6.11328	5.84766	5.80469	4.82812	3.97266	3.41211	3.68359	3.97461	4.18359	4.70703	5.58203	6.04297	6.40234
50	0.673828	0.937988	1.3916	2.20508	2.59766	3.75586	3.63867	4.32422	4.74609	5.07812	5.39062	5.42969	6.17188	6.37109	6.34766	5.25	4.98828	4.11328	3.31641	3.52344	3.49805	4.30469	5.04688	5.59375	6.27344	6.59766
51	0.501953	1.25391	1.43945	1.54199	2.47656	2.70312	3.74414	4.82812	4.78906	4.99609	5.46875	6.08203	6.10938	6.03516	5.98828	5.81641	4.67578	4.33984	4.16797	3.54492	4.36328	4.375	5.02734	5.69922	6.36719	6.64062
52	0.726074	1.21777	0.955078	1.54395	2.55859	3.5957	4.21875	4.66797	5.13281	5.25391	5.43359	5.95703	6.01562	6.57422	5.91016	5.67969	4.87891	4.45312	3.93359	4.32812	3.83203	4.82422	5.28516	5.98047	6.51172	6.74219
53	0.695801	1.10352	1.45898	2.32812	2.04492	3.4375	3.92773	4.76953	4.84375	5.05078	5.30469	5.59766	6.3125	6.08594	6.27344	5.75391	4.89844	4.52344	4.39062	3.99414	4.51562	4.73438	5.51953	5.68359	6.625	6.79688
54	0.501953	1.15039	1.33301	1.79004	2.95508	3.10938	3.76367	4.72266	4.89062	5.47266	5.65625	6.32422	6.12891	6.58984	6.17578	5.60156	5.09375	4.60938	3.98828	4.27734	4.26953	5.03125	5.61328	6.37891	6.75	7.14844
55	0.838867	0.98584	1.57422	1.83789	2.27344	3.39062	4.3125	4.3125	5.03125	5.42578	5.71875	6.07812	6.61328	6.34375	6.01172	6.01172	5.30859	4.44922	4.48047	4.51953	4.76562	5.02734	5.625	6.34375	6.86719	7.11719
56	0.903809	0.836914	1.40527	1.90332	2.74414	3.15625	4.11328	4.89453	5.10938	5.55469	5.81641	5.72266	6.07422	6.26953	6.25	5.47656	5.33594	4.95703	4.74609	4.53516	4.79688	5.18359	5.93359	6.57422	6.97266	7.16406
57	0.577148	1.01172	1.18457	2.30859	2.80273	3.64258	4.03906	4.73828	5.00391	5.37109	5.58203	6.42188	6.52734	6.62891	6.30469	5.99219	5.28125	4.94531	4.66797	4.61328	5.01562	5.69531	6.08203	6.55078	7.09766	7.60156
58	0.520996	0.999023	1.29199	1.85059	2.60938	2.71875	4.16406	5.01562	5.14453	5.34766	5.55469	6.03906	6.22656	6.07422	6.23438	5.78125	5.31641	5.07422	4.67188	4.89062	5.09766	5.42188	5.97266	6.64062	7.17188	7.43359
59	0.426025	1.07715	1.36328	1.81445	2.70508	3.87891	4.54688	4.78125	5.03906	5.36719	5.80078	5.87109	6.59375	6.59375	5.95312	5.85547	5.34766	5.1875	4.39844	4.91406	5.18359	5.73438	6.19531	6.78516	7.24609	7.71094
60	0.470947	0.944824	1.41016	2.33008	2.20312	3.13867	3.86914	4.29297	5.17969	5.67969	5.89453	5.98828	6.25	6.03125	6.34766	5.49609	5.32422	4.90625	5.33984	4.96484	5.28906	5.56641	6.39453	6.41797	7.30469	7.55078
61	0.690918	0.838867	1.60547	2.1543	3.09961	3.49414	4.09766	4.80859	5.42578	5.65625	5.91016	6.33203	6.48438	6.49609	6.10547	6.03516	5.38281	5.01172	4.9375	5.11328	5.38672	6.10938	6.44531	7.08594	7.35156	7.36719
62	0.444092	0.846191	1.38086	1.43066	2.41797	3.65234	4.55469	4.93359	5.375	5.48047	5.79297	5.78125	6.19922	6.36719	5.97656	5.46875	5.42188	5.12891	5.32031	5.01953	5.48828	6.04688	6.30859	6.93359	7.29688	7.78516
63	0.445068	0.612793	1.19141	2.61523	2.89648	3.32617	4.07422	5.02734	5.63281	5.42578	5.55859	6.14453	6.19531	6.15234	6.08203	5.90625	5.40625	5.16406	4.73828	5.69141	5.5625	5.92188	6.61719	7.10156	7.32031	7.54688
64	0.503906	0.675781	1.66797	1.90039	2.94531	3.58008	3.90625	5.00781	5.21094	5.57031	5.77344	6.34766	6.34766	6.58984	6.10938	5.71094	5.375	5.1875	5.08984	5.11719	5.57812	5.88672	6.24219	6.96875	7.34375	7.57422
65	0.712891	0.394043	1.25	1.96582	2.69531	3.31055	4.62109	4.69531	5.50391	5.46484	5.99219	5.6875	6.12891	5.77734	6.125	5.76562	5.10547	5.10938	5.40625	5.14453	5.67578	5.87109	6.74609	7.08203	7.33594	7.66406
66	0.501953	0.897949	1.52148	2.06641	2.78516	3.75	4.05859	4.54297	4.99219	5.44531	5.88672	6.0625	6.62109	6.47656	5.73438	5.25	5.5	4.88281	5.23438	5.66406	5.66797	6.36328	6.53906	7.02734	7.28906	7.76172
67	0.570801	0.76709	1.60254	2.49414	2.35156	2.87695	3.92773	5.11328	5.07422	5.40234	5.72656	6.26953	5.92578	5.96484	6.21484	5.81641	5.28125	5.28125	5.03516	5.12891	5.38281	6.33984	6.58984	6.56641	7.29688	7.55469
68	0.806152	0.742188	1.61133	1.94238	3.16602	3.9043	4.69531	4.85156	5.0625	5.41016	5.47656	5.57422	6.375	6.00391	5.69531	5.26172	5.32031	5.17188	4.63672	5.14062	6.21094	6.00391	6.46484	7.17578	7.20312	7.74219
69	0.625	0.547852	1.0127	1.97852	2.50391	3.27539	3.93359	4.94531	5.375	5.4375	5.66016	5.98047	5.92969	6.21875	5.57812	5.59766	5.19141	5.19531	5.49609	5.82422	5.19531	5.92578	6.62109	6.90234	7.14062	7.23828
70	0.604004	0.793945	1.58789	2.50781	2.99023	3.54688	3.9375	4.89062	5	5.58594	5.84766	6.10547	6.14062	5.52734	6.02344	5.36719	5.1875	5.13672	4.92578	5.02344	6.17969	5.82422	6.46484	6.96094	7.08984	7.04688
71	0.459961	0.75	1.34473	2.25391	3.03516	3.66016	4.52734	4.38672	4.95312	5.25	5.73438	5.55078	5.95312	6.26562	5.53906	5.34766	5.12891	4.74219	5.27344	4.95312	5.05078	6.24609	6.59375	6.78125	7	7.50781
72	0.431885	1.09375	1.62598	1.42578	2.7207	3.46875	4.13281	4.82422	5.03125	5.25391	5.57812	5.85156	5.71875	5.30078	5.71094	4.86719	5.05859	4.8125	4.59766	5.66016	5.99219	6.22266	6.20312	6.72266	6.89844	7.05859
73	0.708984	0.919922	1.39355	2.66016	2.83594	3.53516	4.19141	4.77344	5.09375	5.23828	5.12891	5.875	5.78906	5.92969	5.1875	5.3125	5.06641	4.72656	4.80469	4.8125	4.9375	5.78125	6.28125	6.62109	6.82031	7.0625
74	0.383057	1.0498	1.55371	2.16992	2.40234	3.3125	4.24609	5.125	4.93359	5.07812	5.58984	5.41016	5.63281	5.53125	5.78516	4.75391	4.82812	4.70312	5.02344	4.68359	5.79297	5.56641	6.12891	6.11719	6.69141	6.74609
75	0.50293	0.792969	1.20508	1.61035	3.19531	3.58789	4.26172	4.59766	5	5.34375	5.53906	5.65625	5.89453	5.51953	5.14453	5.03516	4.71484	4.59766	4.75	5.44922	4.92578	5.85156	6.21094	6.59766	6.55469	6.80078
76	0.385986	0.970215	1.51855	2.47266	2.5332	2.91406	3.72852	4.53906	4.88672	5.28906	5.49609	5.61328	5.44922	5.66016	4.88281	4.80469	4.77734	4.42188	4.41797	4.47266	5.375	5.32031	5.74609	6.23438	6.41016	6.54688
77	0.577148	0.694824	1.3584	2.54688	3.01953	3.83203	4.13672	4.42578	4.97266	4.97656	5.23828	5.24219	5.87891	4.88672	5.26562	4.72656	4.32812	4.10938	3.97266	4.71875	4.86328	5.97266	6.00391	6.20312	6.25391	6.57422
78	0.548828	0.676758	1.4082	1.97754	3.05664	3.22852	4.44922	4.78516	5.16406	4.96875	4.76562	5.33594	5.11719	5.51953	4.86328	4.21094	4.28516	4.32031	4.76953	4.63281	5.18359	5.22656	5.69141	5.98047	6.08984	6.05078
79	0.577148	0.76123	1.3623	2.12305	2.70312	3.45117	3.73047	4.57031	5.00781	4.97266	5.21484	5.44531	5.59766	4.94531	4.76172	4.64453	3.81641	4.19141	4.09766	4.30078	4.68359	5.01953	5.3125	5.83594	5.92188	5.875
80	0.700195	0.789062	1.29785	2.55273	2.8457	3.44727	3.84766	4.73047	5.18359	4.63281	5.16406	5.09375	5.02344	5.09375	4.76953	4.08984	3.8125	4.09766	4.34375	4.19922	4.90234	5.3125	5.76172	5.67578	5.78906	6.1875
81	0.601074	0.824219	1.39062	2.25781	2.39844	3.29883	4.37891	4.34766	4.76562	4.78125	5.05078	4.75391	5.26953	4.96094	4.72266	4.28516	3.6543	3.93945	3.7207	4.24609	4.45312	4.72656	5.33203	5.23047	5.60547	5.52344
82	0.662109	0.693848	1.4082	1.65137	3.14648	3.36719	3.77148	4.17969	4.94531	4.44531	4.84766	5.17578	4.98047	4.44531	4.58984	4.15234	3.75781	3.49023	3.65039	3.91406	4.39453	5.05469	5.07031	5.56641	5.38672	5.58984
83	0.370117	0.543945	1.29688	2.73047	2.5293	3.27344	3.55469	4.71875	4.46484	4.625	4.25	4.85156	4.89844	5.09375	4.09766	3.9082	3.63672	3.55078	3.88477	3.8457	4.25391	4.54688	4.75391	5.15234	5.19922	5.29688
84	0.567871	0.47998	1.44727	2.10352	2.99609	3.4375	4.16797	4.36719	4.47266	4.51172	4.73438	4.41797	4.75391	4.05859	4.54297	3.75195	3.39648	3.36133	3.61719	3.62891	4.15234	4.44531	5.0625	5.08594	5.00391	4.93359
85	0.871094	0.407959	1.32715	1.65039	3.00586	2.66992	3.55859	4.46094	4.42578	4.55078	4.68359	4.88281	4.55859	4.90234	4.02344	3.71094	3.27344	3.23047	3.24414	3.41406	3.96289	4.58594	4.64453	4.8125	4.83984	4.86719
86	0.388916	0.25	1.20801	2.66602	2.63086	3.57227	3.53711	4.39844	4.64453	4.28906	4.53906	4.35156	4.82422	4.02344	3.95898	3.38867	3.11914	3.06836	2.74609	3.80859	3.82812	3.96484	4.73438	4.67578	4.49609	4.63672
87	0.559082	0.489014	1.70312	2.32617	2.7832	2.9707	3.96484	3.78125	4.25781	4.08984	4.3125	4.07031	4.49609	4.25	3.89453	3.26953	2.96094	2.86719	3.38281	3.08594	3.68555	4.16016	4.05078	4.48438	4.40234	4.28516
88	0.337891	0.476074	1.2793	1.94043	2.3457	3.19336	3.60352	4.125	4.13281	3.9707	3.73047	4.51953	4.57031	4.38672	3.82617	3.33594	2.80469	2.5625	2.78516	2.92383	3.22461	3.80078	4.27734	4.16406	4.18359	4.23828
89	0.664062	0.489014	1.17676	2.21094	3.04297	3.10742	3.35352	4.28125	4.15234	4.23047	4.1875	4.23047	4.09375	3.72656	3.83594	3.10938	2.66016	2.60742	2.93164	3.22461	3.77734	3.65625	4.07031	4.33594	4.11328	4.35938
90	0.547852	0.420898	1.42188	2.74414	2.41602	3.01953	3.78711	4.17188	4.19922	4.13281	4.13672	3.61523	4.30469	4.23047	3.36133	2.97461	2.55859	2.50781	2.45703	2.69727	2.80664	3.99609	3.55078	3.99414	3.92773	3.69727
91	0.536133	0.176025	1.54492	2.23438	2.9082	3.01367	3.5625	4.14062	4.03125	3.84961	3.94922	4.07422	3.94727	3.33203	3.75586	2.90234	2.57812	2.36328	2.06445	2.49219	3.44336	3.11133	4.02734	3.88477	3.75391	3.7832
92	0.769043	0.449951	1.29199	1.83496	2.95703	2.90039	3.33789	3.7832	4.01953	3.71484	3.61914	3.86914	4.16016	3.92969	3.17969	2.66211	2.24219	2.16797	2.54688	3.01953	2.55664	3.35938	3.65039	3.63672	3.55078	3.41797
93	0.640137	0.425049	1.50391	2.75977	2.5293	3.10938	3.38672	3.72852	3.92969	3.73047	3.19336	3.28516	3.57617	3.51758	3.18164	2.41797	1.97852	1.8291	2.26172	2.2168	2.91211	3.07422	3.41211	3.50977	3.38867	3.13867
94	0.673828	0.585938	1.31641	2.17773	2.67383	2.38086	3.76367	4.07031	3.99023	3.59375	3.34375	3.71875	3.73633	3.45703	3.25586	2.51758	2.0957	1.88867	2.00195	2.01758	2.41992	2.83008	2.875	3.34961	3.23242	3.06836
95	0.495117	0.470947	1.29199	1.62695	2.28516	3.15039	2.97266	3.76562	4.10938	3.38867	3.62891	3.50781	3.52734	3.74219	2.93164	2.30664	1.7998	1.6709	1.51465	2.61133	2.84766	3.33789	3.40625	3.16406	3.08398	2.96094
96	0.562012	0.468994	1.20703	2.75586	2.92383	2.81055	3.04492	3.81641	3.90625	3.28906	3.25586	2.96094	3.38477	2.80469	3.03906	2.19727	1.72852	1.49707	2.0293	1.81543	2.20312	2.39453	3.01758	3.2168	2.94141	2.59375
97	1.00586	0.653809	1.47266	2.33789	2.30859	2.67383	3.48633	3.81836	4.03516	3.09961	3.12891	3.33789	3.63477	3.59375	2.57031	2.19141	1.51074	1.38281	1.46582	1.74707	2.45117	2.6543	3.04492	2.97656	2.80078	2.92773
98	0.51123	0.223999	1.4502	1.85547	2.80469	2.62891	2.98633	3.41797	3.69531	3.08789	2.55078	3.07422	3.08594	2.79492	3.06836	2.00391	1.43262	1.20508	1.73242	2.28516	1.96973	2.42383	2.40234	2.87695	2.64844	2.42773
99	0.541992	0.224976	1.38574	2.28516	2.81445	2.44922	2.67969	3.73242	3.82422	3.11523	2.72852	2.64062	3.33789	3.06641	2.54297	1.57324	1.33984	0.937012	1.3584	1.45898	2.15234	2.125	2.75586	2.66797	2.57227	2.25781
100	0.386963	0.388916	1.30859	2.72266	2.4668	2.50586	3.28516	3.44141	3.44141	2.81641	2.94141	2.63867	2.95703	3.05859	2.33008	1.90527	1.07227	0.90918	1.03027	1.7002	1.91504	2.65039	2.44922	2.58008	2.28516	2.2832
101	0.741211	0.447998	1.15918	2.09375	2.56055	2.4668	2.7207	3.71094	3.39062	2.68359	2.5918	2.95703	3.29883	2.64258	2.52344	1.6748	1.05469	0.888184	1.37598	1.74805	1.90332	1.93262	2.45312	2.43945	2.39844	2.00195
102	0.721191	0.339111	1.12012	2.04688	2.23633	2.625	2.51562	3.375	3.34766	2.66016	2.51758	2.2832	2.76172	3.08008	2.32422	1.68652	0.853027	0.790039	1.26367	1.2959	1.85352	1.8457	2.05273	2.42969	2.24609	1.91504
103	0.555176	0.342041	1.48535	2.7168	2.68359	1.83887	3.07812	3.07617	3.47461	2.43359	1.85156	2.39648	2.91016	2.32422	2.32031	1.57812	0.75293	0.706055	1.09961	1.50586	1.41992	1.85254	2.28125	2.33984	2.17188	1.89062
104	0.855957	0.285889	1.42578	2.30469	2.15234	2.65039	2.4707	3.32812	3.17188	2.68555	2.09961	2.5918	2.54688	2.75977	2.18359	1.46875	0.799805	0.418945	0.883789	1.41992	1.72754	1.50781	2.01172	2.23633	2.10547	1.73926
105	0.97998	0.198975	1.38965	1.68555	2.69336	2.13086	2.41211	3.3457	3.00586	2.59375	2.3125	1.99316	2.64453	2.44922	2.24805	1.3584	0.489014	0.4729	0.951172	1.125	1.21973	2.02734	1.51367	2.11328	2.01172	1.6582
106	0.685059	0.249023	1.28613	2.76562	2.62695	2.20703	2.69531	3.37109	3.03711	2.32031	1.9668	2.05078	2.53516	2.48633	2.17188	1.34473	0.425049	0.398926	1.00781	1.41895	1.60645	1.41113	2.04297	1.98926	1.90723	1.98535
107	0.789062	0.230957	1.2334	2.47656	2.41797	1.90723	2.44531	3.29297	3.06641	2.21094	1.81641	2.26953	2.3418	2.61328	1.84375	1.31348	0.388916	0.435059	1.06445	1.13281	0.933105	1.29199	1.7959	1.92285	2.00195	1.58301
108	0.541016	0.623047	1.24609	1.81934	2.42188	1.87598	2.18555	2.96094	2.97266	2.32422	1.29297	1.76953	2.5918	2.00391	2.1543	1.36426	0.562988	0.384033	0.908203	0.971191	1.44141	1.33301	1.60547	1.84961	1.95508	1.57031
109	1.07812	0.149048	1.34082	2.46289	2.14453	1.92676	2.4668	2.89648	2.88867	1.8916	1.43066	1.86719	2.14648	2.53516	1.86914	1.24219	0.508789	0.428955	0.813965	1.42383	0.838867	0.959961	1.27344	1.86035	1.875	1.46973
110	0.446045	0.192993	1.61621	2.66406	2.57812	1.7168	2.22266	3.33008	2.89648	1.94824	1.59766	1.91309	2.31445	2	1.85547	1.41699	0.527832	0.343994	0.957031	0.98877	1.25879	1.3457	1.5166	1.81738	1.85156	1.53418
111	0.592773	0.137939	1.38379	2.0332	2.04492	2.20508	2.08008	2.92773	3.00586	1.67285	1.31836	1.60645	2.13086	2.26562	1.80566	1.27246	0.525879	0.478027	0.919922	0.934082	0.751953	0.979004	1.36328	1.72559	1.79102	1.5498
112	0.600098	0.332031	1.16211	2.2207	2.57031	1.16309	1.99219	3.07617	3.06055	1.75684	1.05957	1.63965	2.21484	2.05273	1.90332	1.06836	0.586914	0.541992	1.08594	1.14746	1.0293	0.78418	1.37695	1.68164	1.89355	1.71289
113	0.914062	0.261963	1.29199	2.6875	2.5625	2.07031	2.36719	2.91992	2.89258	1.6582	0.792969	1.62988	2.05273	1.94824	1.86035	1.07324	0.641113	0.600098	0.948242	1.04102	0.620117	0.804199	1.0127	1.59766	1.89062	1.61035
114	0.870117	0.214966	1.52246	2.52539	2.39258	1.41797	1.77832	2.67188	3.05664	1.71875	0.871094	1.46387	2.02344	2.28711	1.61328	1.33984	0.682129	0.823242	0.87207	0.896973	0.907227	0.466064	1.16602	1.57324	1.88574	1.62891
115	0.845215	0.262939	1.6748	1.7959	2.34375	1.63477	1.62402	3.05078	2.85352	1.50098	0.759766	1.44727	1.95117	1.58496	1.87109	1.28516	0.727051	0.73291	1.05176	1.21387	0.669922	0.74707	1.09668	1.54395	1.84277	1.88867
116	1.02148	0.220947	1.45898	2.88867	2.02148	1.1084	1.98047	2.74219	3.03125	1.47559	0.650879	1.46777	1.85547	2.19141	1.58984	1.37109	0.805176	0.63623	1.0127	1.02344	0.730957	0.570801	0.868164	1.60645	1.86523	1.64648
117	1.15332	0.225952	1.49609	2.55664	2.51758	1.48145	1.61719	2.83203	2.77539	1.55273	0.508789	1.41309	1.99023	1.63281	1.67871	1.33691	0.800781	0.847168	1.16602	0.896973	0.617188	0.212036	1.03906	1.54297	1.88184	1.76855
118	0.894043	0.388916	1.34863	1.93359	1.97461	1.21973	1.50391	2.6543	2.69336	1.56055	0.223022	1.26465	1.64941	1.81641	1.5791	1.02246	0.849121	1.0127	1.0957	1.27148	0.689941	0.25293	0.934082	1.54395	1.90332	1.82422
119	0.824219	0.241943	1.33887	2.62305	2.51172	1.03125	1.74414	2.58789	2.69922	1.71484	0.349121	1.3877	1.99316	1.93359	1.55664	1.13184	0.762207	0.964844	1.14062	0.897949	0.623047	0.0369873	0.912109	1.57617	2.01172	1.93945
120	0.73877	0.532227	1.5918	2.73438	2.44141	1.57227	1.46289	2.83008	2.76758	1.5166	0.136963	1.45117	1.62598	1.68359	1.59863	1.3252	0.899902	1.0459	1.18555	1.04883	0.676758	0.140015	0.917969	1.53516	2.00977	2.02734
121	0.87207	0.567871	1.83789	2.11914	2.4082	0.554199	1.18066	2.76758	2.60547	1.63281	0.141968	1.2168	1.8418	1.98047	1.38574	1.37012	1.06152	1.09863	1.21289	1.31152	0.603027	0.130005	0.881836	1.62695	2.07031	2.23242
122	0.833008	0.418945	1.44043	2.31836	2.35547	1.34961	1.59375	2.88281	2.45703	1.68652	0.0650024	1.26465	1.85547	1.42578	1.76465	1.40039	1.03906	1.18652	1.26074	0.977051	0.73877	0.406982	0.806152	1.66699	2.13867	2.23828
123	0.525879	0.458984	1.54199	2.75586	2.01367	0.643066	1.30859	2.70703	2.58008	1.52832	0.291992	1.42676	1.64258	1.85938	1.46777	1.38281	1.13379	1.24805	1.23047	1.17871	0.786133	0.425049	1.05957	1.62988	2.21289	2.43945
124	0.916016	0.51416	1.45996	2.64062	2.50781	1.08789	1.21777	2.53711	2.58789	1.43164	0.576172	1.23535	1.9043	1.52441	1.36426	1.20605	1.12793	1.21191	1.47559	1.34082	0.883789	0.599121	1.19531	1.80859	2.30273	2.40039
125	1.07227	0.638184	1.34277	1.94824	1.95801	0.666016	1.42578	2.64844	2.65234	1.36914	0.603027	1.33496	1.55371	1.66797	1.46191	1.07422	1.23145	1.40918	1.17773	1.14453	0.916016	0.563965	1.03027	1.7832	2.39844	2.47266
126	1.21973	0.594238	1.93848	2.96094	2.52734	1.00586	1.33301	2.97852	2.45898	1.27832	0.547852	1.45605	1.86621	1.85742	1.46191	1.29785	1.29199	1.29004	1.48047	1.25977	0.971191	0.648926	1.24023	1.96387	2.42188	2.60742
127	1.2334	0.696777	1.77441	2.67188	2.45508	0.811035	1.2959	2.61719	2.65625	1.62988	0.667969	1.31152	1.38965	1.21973	1.39355	1.40137	1.32715	1.24121	1.48633	1.49219	1.06055	1.01465	1.42871	2.01562	2.5957	2.82812
128	1.0918	1.00977	1.67383	2.04102	2.43164	0.702148	1.25293	2.89648	2.89648	1.72754	0.836914	1.44629	2.02344	1.95801	1.35352	1.37207	1.45898	1.35742	1.49121	1.2793	1.16504	1.11523	1.59668	2.10352	2.7168	2.92188
129	1.37891	1.05566	1.75586	2.88672	2.51562	1.26953	1.36816	2.57812	2.91211	1.85156	1.14453	1.57715	1.49902	1.30469	1.48633	1.44336	1.38379	1.54102	1.5957	1.49902	1.30371	1.20703	1.4248	2.33398	2.8457	3.14844
130	1.19629	1.37891	1.58203	2.76953	1.95215	0.51416	1.2627	2.54883	2.81836	1.87695	1.21289	1.6416	1.93164	1.625	1.44824	1.19043	1.53027	1.46973	1.4043	1.7168	1.31055	1.18066	1.7168	2.26367	2.98438	3.36523
131	0.890137	0.953125	1.62695	2.40234	2.56836	1.19824	1.33105	2.9707	3.05469	2.04492	1.1123	1.33594	1.66602	1.36426	1.22363	1.05078	1.46094	1.47852	1.55664	1.43555	1.48633	1.38965	2.07227	2.5332	3.13672	3.44727
132	0.925781	0.924805	1.83398	2.47461	2.08203	0.799805	1.51367	2.74414	3.03711	2.22461	1.41699	1.91406	1.54004	1.4502	1.37305	1.22852	1.48535	1.50488	1.74121	1.7207	1.54785	1.67578	2.00977	2.62891	3.29297	3.73438
133	0.930176	0.983887	1.88672	2.85742	2.63477	1.00098	1.61816	2.85547	3.30664	2.12109	1.41797	1.87012	1.92188	1.68359	1.22461	1.34375	1.44727	1.6748	1.90137	1.89844	1.59375	1.8457	1.99609	2.76758	3.45312	3.71094
134	0.853027	1.02734	1.83984	2.75391	2.67383	1.11719	1.31152	2.69727	3.1543	2.44141	1.97754	1.53125	1.53418	1.15918	1.11914	1.16992	1.58496	1.51074	1.50293	1.73242	1.86816	1.85938	2.35352	2.87305	3.61914	3.9043
135	0.563965	1.00684	1.81641	2.30469	2.51367	1.12109	1.43066	2.81055	3.0625	2.2832	1.49414	2.0918	2.04297	1.5752	1.12402	1.48242	1.55273	1.70703	1.72852	1.85742	1.84082	1.91797	2.65039	3.08398	3.77734	4.03125
136	1.18848	0.961914	1.72168	3.14648	2.78516	1.23535	1.85254	3.16406	3.11914	2.69531	1.65039	2.07422	1.51367	1.11328	1.33398	1.14746	1.48926	1.73633	1.91211	2.19922	2.10352	2.07227	2.54883	3.32617	3.97852	4.39453
137	1.39844	0.905762	1.97852	2.72656	2.04492	1.08789	1.44141	3.00977	3.1582	2.75781	2.01562	1.69434	2.08398	1.42871	1.09668	0.900879	1.4707	1.63672	1.84473	1.875	2.07422	2.35547	2.74805	3.36914	4.17188	4.59375
138	1.48926	1.07715	2.20312	2.30469	2.74609	1.58398	1.51855	3.27148	3.13086	2.38281	1.90332	2.33789	1.36914	1.36523	0.999023	0.993164	1.4707	1.56055	2.14648	2.0957	2.33008	2.59375	2.93164	3.62109	4.35547	4.90625
139	1.57324	1.03516	1.88867	3.19531	2.22266	1.36133	2.00586	3.03125	3.04883	2.35352	2.5957	2.37305	2.15039	1.21973	1.06055	1.29297	1.375	1.63672	1.60742	2.41992	2.27539	2.49609	3.13867	3.74805	4.53516	5.03516
140	1.30566	1.19141	2.10547	2.93164	2.8457	1.48926	1.66504	2.99023	3.25391	2.26562	2.07031	1.73828	1.82617	1.46387	0.838867	0.873047	1.30371	1.77734	1.98535	2.08594	2.56641	2.61133	3.10156	3.74609	4.72266	5.14844
141	1.60156	1.04883	2.02344	2.54883	2.85156	1.78223	1.80078	3.3125	3.25781	2.73242	2.24414	2.52344	1.76465	1.1123	0.869141	1.33594	1.25293	1.71289	2.00781	2.38086	2.5	2.78516	3.49805	4.10547	4.93359	5.53906
142	1.38379	1.30078	2.05273	2.68945	2.73633	1.5498	2.35938	3.61523	3.50977	2.92969	2.45703	2.61133	2.13867	1.46484	0.726074	0.910156	1.21777	1.71875	2.22656	2.34961	2.52539	3	3.56445	4.10547	5.07812	5.61719
143	1.06543	1.37305	2.14844	3.08594	3.01562	1.96484	2.01562	3.29297	3.12305	3.2168	2.64844	1.96191	1.76758	0.852051	0.817871	0.562988	1.24316	1.5957	1.98438	2.30664	2.89453	3.29492	3.69141	4.51562	5.26172	5.75391
144	1.01562	1.14062	2.38867	2.95117	2.24609	1.8916	2.15625	3.7168	3.55273	3.36914	2.81445	2.82422	2.25977	1.30273	0.568848	0.667969	1.31934	1.92773	2.04492	2.56055	2.66797	3.08594	3.69922	4.54297	5.44141	5.83594
145	1.375	1.22754	1.92773	2.56836	3.02539	1.86621	2.68555	3.28906	3.93164	3.5293	2.92383	2.86719	1.7168	1.45801	0.561035	1.08887	1.1377	1.62305	2.25586	2.45703	3.07227	3.25586	3.95117	4.76172	5.61719	6.13672
146	0.996094	1.24707	2.15039	3.4082	2.53516	2.19727	2.25391	3.34961	3.94922	3.7168	3.02734	2.17578	2.40039	0.901855	0.769043	0.583008	1.12988	1.91309	2.1582	2.42383	2.9082	3.34766	4.27734	4.94531	5.79297	6.45703
147	1.02637	1.33398	2.10938	2.87695	3.05273	2.31836	2.77344	3.96289	3.90625	3.72461	3.05078	3.13672	1.80566	1.65723	0.335938	1.15039	1.11035	1.8877	2.66406	2.69531	3.01758	3.55273	4.24219	4.73047	5.96094	6.71875
148	1.04883	1.26855	2.17578	2.57227	3.10156	2.20117	2.6543	3.62695	4.15234	4.04297	3.20312	3.04688	2.53125	0.868164	0.448975	0.605957	1.12207	1.78906	1.79492	2.6543	3.10352	3.89062	4.26953	5.20703	6.11719	6.90625
149	1.57715	1.40332	2.52148	3.38281	3.03125	2.22656	3.08594	3.99609	4.31641	3.83594	3.38477	2.51172	1.74512	1.21191	0.156982	0.165039	1.2207	1.69629	2.20703	2.35156	3.15234	3.68945	4.39844	5.14062	6.27344	7.05859
150	1.70996	1.78223	2.35742	3.08398	3.22461	2.66406	2.90234	3.70312	4.64062	4.46484	3.5918	3.44727	2.61719	1.17676	0.50293	0.49292	1.14844	1.83887	2.4043	3.10938	3.28906	3.86133	4.60156	5.5	6.41797	7.08984
151	1.63965	1.89062	2.26367	2.73828	2.58203	2.44141	2.9668	3.88672	4.56641	4.32812	3.69141	3.33789	2.17969	1.50293	0.389893	0.86377	1.19727	1.79688	2.27148	2.51953	3.22852	3.83789	4.59375	5.60938	6.55469	7.32422
152	1.62891	2.08789	2.44141	2.97852	3.29883	2.77734	3.2207	4.39062	4.48828	4.25391	3.7168	2.91211	2.25	1.5791	0.456055	0.553223	0.966797	1.87402	2.69336	2.60742	3.28906	3.94531	4.93359	5.69531	6.67969	7.36719
153	1.79102	1.67188	2.26172	3.41016	2.88281	2.71484	3.32812	4.23047	4.53125	4.15234	3.70898	3.58203	2.78125	1.39355	0.111023	1.15527	1.22363	1.86816	2.03516	3.29492	3.31055	4.35547	4.82422	5.84375	6.78906	7.41406
154	1.59668	1.66602	2.31641	2.97852	3.32617	2.65039	3.19922	4.60938	4.58984	4.10938	3.95117	3.86133	2.43555	1.92676	0.282959	0.601074	1.32031	1.65527	2.42969	2.66211	3.10938	3.98438	4.84766	5.43359	6.89844	7.48047
155	1.11621	1.76562	2.42383	2.96484	3.37695	3.23242	3.80469	4.22656	4.65234	4.01562	4.28516	3.1875	2.92383	1.23926	0.797852	0.539062	1.34668	2.16016	2.33203	2.80664	3.70312	4.39453	4.82422	5.97266	7.03125	7.77734
156	1.13672	1.61426	2.42383	3.62695	3.39453	3.17188	3.35156	4.35156	4.64844	4.5625	4.44922	3.97656	2.38672	1.69043	0.544922	0.925781	1.38281	1.9043	2.94727	3.23047	3.28711	4.07812	5.25	5.85156	7.06641	8.00781
157	1.25195	1.58984	2.44727	3.0957	3.48828	3.05273	3.33203	4.67969	4.89844	4.85938	4.41016	4.16797	3.17773	1.76855	0.705078	1.03418	1.41992	2.14453	2.05273	2.9375	3.74609	4.18359	5.10156	6.10156	7.13281	7.94531
158	1.25488	1.52734	2.46875	2.88281	2.84766	2.99219	4.23438	5.07031	4.89453	5.18359	4.35547	3.53711	2.64648	1.96777	1.06738	0.912109	1.52539	2.04688	2.31445	2.82812	3.3457	4.57812	5.10156	6.19531	7.1875	8.30469
159	1.12207	1.41504	2.35547	3.54883	3.55859	3.45898	3.64453	4.72266	5.28125	5.37891	4.63672	4.43359	3.56641	2.41992	1.09961	1.37305	1.54199	1.97852	2.56055	3.29297	3.82812	4.14453	5.08203	6.28906	7.23047	8.09375
160	1.18652	1.60156	2.60547	3.375	3.22266	3.25391	3.63086	5.26172	4.67578	5.58594	5.02344	4.63672	2.82422	1.83887	0.798828	1.22363	1.87402	1.97461	2.35352	3.00391	3.27148	4.67578	5.20312	6.14453	7.25781	8.125
161	1.62305	1.55469	2.64453	3.04102	3.70703	3.5918	4.49609	4.71094	5.31641	5.76562	5.10547	4.05859	3.55664	2.11328	1.3418	1.20703	1.57129	2.12695	3.04297	2.82812	4	4.19531	5.29688	5.69922	7.27344	7.96484
162	1.79688	1.66016	2.43359	3.30078	3.55859	3.46289	3.84961	4.77734	5.77344	5.63281	5.27734	4.57031	3.09375	2.12109	1.54395	1.60547	2.14844	2.0918	2.11719	3.32422	3.46875	4.39453	5.30469	6.23828	7.28125	8.03906
163	1.80664	1.75781	2.73438	3.48438	3.68359	3.59375	4.15625	5.53906	5.78906	6.05078	5.05859	4.94922	3.29297	2.58008	1.48828	1.52344	2.0293	2.11523	2.53906	3.07422	3.58789	4.35156	5.15234	6.07422	7.26562	8.04688
164	1.73242	1.95312	2.62109	3.0293	3.78516	3.83008	4.71875	5.21484	5.76953	5.78516	5.26953	4.45312	4.00781	2.66992	1.68457	1.54199	2.04688	2.17578	2.42188	2.90039	3.71484	4.04297	5.08984	6.09375	7.23828	8.02344
165	1.78516	1.86133	2.73047	3.15039	3.12305	3.76953	4.11719	5.73828	5.91016	6.56641	5.76562	4.80859	3.58594	2.67383	2.00781	1.90723	2.14844	1.90332	3.1543	2.86719	3.5625	4.625	4.94141	6.26172	7.21094	8.17969
166	1.73926	1.61621	2.66016	3.62305	3.83203	3.98047	4.82031	5.33594	6.17188	6.44922	5.67188	5.48828	4.33594	3.24219	2.11328	1.97656	2.11719	2.48242	2.17188	3.02148	3.66016	4.07422	5.02344	6.26953	7.12891	8.04688
167	1.20117	1.7666	2.76758	3.44141	3.52344	3.72656	4.64062	5.30469	6.48828	6.07031	6.04688	4.88672	3.73242	2.95508	2.06445	1.92383	2.23242	2.33984	2.3125	2.74609	3.60742	4.05859	5.26562	5.98047	7.06641	8.16406
168	1.03125	1.64648	2.38867	3.08594	3.97266	4.35938	4.75	5.96484	6.47656	5.84766	5.78906	5.24609	4.43359	3.02539	2.63867	2.33594	2.31836	2.46875	2.48047	2.76367	3.15234	4.19141	5.05078	5.48828	7	8.15625
169	1.14746	1.73047	2.68945	3.72461	3.81445	3.88477	5.0625	5.79688	6.42969	5.84766	6.00391	5.82422	4.10156	3.52539	2.59766	2.18164	2.41992	2.31641	2.28906	2.56055	3.52734	3.80859	4.75781	5.92188	6.91406	7.93359
170	1.12012	1.6123	2.49023	3.78125	3.87109	4.24609	4.75391	6.26172	6.38281	6.39062	6.51172	5.49609	5.01172	3.64258	2.28516	2.24805	2.36328	2.26953	3.14062	2.4707	2.98828	4.07031	4.46484	5.74609	6.82031	7.55469
171	1.18457	1.96094	2.88672	3.08984	3.99414	4.09766	5.26953	5.82812	6.48047	6.65625	6.40625	5.125	4.26953	3.5918	2.80664	2.5957	2.44531	2.27148	2	2.73242	3.37891	3.95312	4.95312	5.60547	6.71484	7.54297
172	1.11328	2.20703	2.81445	3.5332	3.3457	4.20312	4.94141	5.83203	6.60156	7.08594	6.73828	6.67188	5.16406	3.86914	3.00977	2.78125	2.56055	2.41016	2.20312	2.07812	2.8457	3.57617	4.72266	5.76172	6.60156	7.51562
173	1.62891	2.45117	2.67383	3.66016	4.09766	4.38281	4.9375	6.05859	6.64453	7.19922	6.625	6.23047	4.73047	4.01172	3.24219	2.67578	2.39844	2.41406	2.19727	2.63867	2.87695	3.67578	4.46875	5.76953	6.48047	7.21484
174	1.71094	2.09375	2.67188	3.22461	3.74219	4.37891	5.36719	6.69922	6.89062	7.43359	6.625	5.63672	4.69922	4.14062	3.15039	2.95703	2.55078	2.32031	2.7207	2.21484	2.4375	3.15234	4.43359	5.33984	6.30469	7.28125
175	1.72363	1.91113	2.86328	3.26562	4.1875	4.54688	5.12109	5.93359	6.87891	7.65625	7.32422	6.94922	5.47266	4.21875	3.66016	2.91406	2.70117	2.39648	1.91699	1.75195	2.50195	3.59766	4.20703	4.88672	6.13672	7.02344
176	1.70312	2.00391	2.63867	3.58008	3.98047	4.30078	4.94141	6.65625	7.24609	7.71484	7.19531	6.73438	5.33203	4.61328	3.46484	3.02539	2.73242	2.09961	1.91016	2.30664	2.54492	3.59961	4.13281	5.17188	5.98438	7.03906
177	1.76562	1.89258	2.76367	3.59961	4.0625	4.77344	5.94531	6.07031	6.50781	7.96484	7.40234	6.11328	5.77344	4.69141	3.50391	3.25586	2.92188	2.63086	2.04492	2.10156	2.4043	3.03906	4.14062	5.01562	5.84375	7.14453
178	1.6123	1.95996	2.65625	3.21484	4.14844	4.34375	5.04297	6.1875	7.23828	7.71484	7.32422	7.38672	5.75391	4.94531	3.73047	3.59961	2.80078	2.37891	1.75879	1.60938	2.20703	3.12305	4.19922	4.77734	5.67969	6.76953
179	1.33008	1.81445	2.66406	3.75586	3.4707	4.74609	5.33984	6.92578	7.66406	8.33594	7.37109	7.22656	6.01953	4.96484	4.09766	3.45703	2.86914	2.62109	2.59375	1.84277	2.05859	2.62305	3.93359	4.97656	5.57031	6.11719
180	0.786133	1.59375	2.77734	3.79688	4.25	4.61719	5.92188	6.52344	7.62891	8.24219	8.04688	6.54688	5.86328	4.97656	4.21484	3.62305	2.7207	2.41797	1.34082	1.81738	2.01562	2.9668	3.52539	4.94141	5.32812	6.13672
181	0.950195	1.62988	2.69141	3.38672	3.87891	4.57422	5.14453	6.96094	7.60547	7.99609	7.91406	7.67578	6.76953	5.69531	4.25	3.5918	2.99414	2.36914	1.56934	1.17969	1.58008	3.13086	3.76172	4.48047	5.18359	5.90234
182	0.878906	1.72461	2.64062	3.61719	4.33984	4.69531	5.88281	6.85156	7.51953	7.89453	8.01562	7.67188	6.11328	5.52344	4.66797	3.6582	3.01172	2.25195	1.63379	1.49414	2.16992	2.6875	3.8418	4.09766	5.03516	5.83203
183	0.834961	1.70605	2.87891	3.73242	4.02344	4.78906	5.75781	6.40234	7.76953	7.83594	7.83203	7.13672	6.64844	5.67969	4.57812	4.07422	3.11719	2.33398	1.91699	1.57031	1.55664	2.57031	3.65625	4.23047	4.88672	5.71875
184	0.976074	1.85059	2.69141	3.19531	4.15234	4.77344	5.6875	7.08984	8	7.71094	8.07031	8.19531	6.8125	5.88672	4.48047	4.41406	2.93945	2.36133	1.24219	0.707031	1.63184	2.14648	3.20312	4.16797	4.76172	5.48828
185	1.35059	2.05078	2.58008	3.25781	4.21484	4.64453	5.89844	7.17969	8	8.125	8.75781	8.10938	6.76172	5.87109	5.01562	4.26953	3.11133	2.37695	1.16699	1.06543	1.16797	2.42969	3.22656	3.84961	4.49219	5.04688
186	1.5752	2.02734	2.96094	3.60547	3.45703	4.93359	5.67188	6.94141	7.99609	8.40625	8.60938	7.67188	7.20312	6.34375	4.96484	4.05859	3.18945	2.51953	1.46777	1.12988	1.95508	2.5625	3.40234	4.1875	4.30078	5.37109
187	1.44824	1.78027	2.77344	3.60938	4.30469	4.6875	5.59375	7.44922	7.82031	8.75781	8.67188	8.57812	6.98047	6.08594	5.23438	4.12891	3.29883	2.2207	1.30664	0.281006	0.904785	2.51367	3.00977	4.11719	4.08203	5.03516
188	1.53809	1.62207	2.94336	3.19922	3.92383	4.97656	6.14453	6.55469	7.92188	8.92969	8.42969	8.50781	7.57422	6.64062	5.22656	4.33594	3.63086	2.52734	1.8623	0.696777	1.96191	2.11133	3.1543	3.70703	4.01953	4.51172
189	1.61328	1.82812	2.71094	3.87109	4.37891	4.60547	5.74219	6.71094	8.05469	9.19531	8.78125	8.21094	7.57031	6.80469	5.47656	4.67578	3.38672	2.25391	0.855957	0.727051	0.586914	2.18945	3.30859	3.38086	3.88672	4.34766
190	1.38086	1.59473	2.68555	3.43555	4.01953	5.08594	5.94141	7.45312	8.08594	9.17969	9.3125	8.97656	7.78906	6.5	5.78906	4.97266	3.99609	2.66406	1.19434	0.481934	1.86523	2.01172	2.89062	3.39844	3.74023	4.21875
191	1.1084	1.57031	2.45117	3.26953	4.12891	4.51562	5.84375	6.67969	8.27344	9.03125	9.125	8.78125	7.53906	6.73047	5.63672	4.88281	3.86133	2.66602	1.45996	0.49707	0.736816	2.2168	2.71094	3.36328	3.53125	4.01562
192	0.528809	1.71387	2.83008	3.68164	4.14844	4.89453	5.41797	7.34375	8.25	9.32031	9.19531	8.6875	8.36719	6.80469	6.05859	4.69141	3.69531	2.65234	1.3457	0.626953	1.94824	2.35938	2.93359	3.18945	3.48633	3.92969
193	0.690918	1.92383	2.43555	3.76758	3.42969	4.625	6.28125	6.90625	8.4375	8.95312	9.11719	8.94531	7.69922	7.41797	5.89062	4.51172	3.83789	2.40234	1.35156	1.13867	0.890137	2.08984	2.86523	3.52148	3.3457	3.70703
194	0.755859	2.05273	3.10156	3.35742	4.27344	4.78125	5.63281	6.62109	7.70312	9.64062	9.24219	9.33594	8.41406	7.33984	6.00781	5.20312	3.96484	2.51367	1.53125	0.769043	2.04688	1.95117	2.70117	3.48047	3.20703	3.48438
195	0.446045	2.19922	2.61133	3.08203	3.85547	4.86719	5.44922	7.25391	8.33594	9.44531	9.86719	9.0625	8.46875	7.48438	6.20703	4.80469	3.96875	2.64453	1.78418	1.38867	1.08301	2.24609	2.69531	3.08984	3.10352	3.24414
196	0.462891	1.98535	2.49219	3.49414	4.29688	4.67578	6.14453	7.10938	8.625	9.125	9.375	9.28906	8.42969	7.5625	6.26953	5.73438	3.98633	2.89844	2.13672	1.49707	2.19531	2.21289	2.72461	2.83203	3.00977	3.0625
197	1.0293	1.84277	2.61719	3.4043	3.89062	4.87109	5.35547	7.32031	8.50781	8.71875	9.5625	9.65625	8.77344	7.6875	6.66797	5.51953	4.05859	3.16797	1.61133	1.30371	1.18848	2.48242	2.80078	2.75	2.65625	2.82812
198	1.30566	1.97754	2.85742	3.0293	3.98047	4.39062	5.65234	7.28516	8.45312	8.75781	9.54688	9.42188	8.58594	7.97656	6.58594	5.28516	4.01953	2.97461	1.8916	1.84473	2.18359	2.22852	2.81641	2.71094	2.69531	2.97852
199	1.15527	1.81348	2.55273	3.69922	3.99609	4.92188	5.99219	6.52344	8.11719	9.02344	9.55469	9.48438	8.90625	7.64062	6.82031	5.13672	4.25391	2.95117	2.13672	1.93555	1.59766	2.17969	2.55273	2.71094	2.69141	2.55469
200	1.35352	1.91797	2.76562	3.2793	3.28711	4.22266	5.18359	7.09766	8.26562	9.16406	10.2031	9.96094	9	8.52344	6.45703	5.65625	4.34375	2.95703	2.32227	1.44336	2.32227	2.40625	2.51367	2.97266	2.55859	2.31641
201	1.08691	1.35352	2.41992	3.05273	4.12891	4.58594	6.03125	7.14062	8.35156	9.48438	9.6875	9.72656	9.23438	8.0625	6.85156	5.28906	4.17578	3.28711	2.25586	2.28516	1.78613	2.48242	2.87109	2.9707	2.38086	2.19531
202	1.23633	1.28516	2.42188	3.47852	3.67578	4.54688	5.37891	6.93359	8.3125	9.34375	9.78906	9.60938	8.92969	8.08594	6.93359	6.25781	4.32422	3.4043	2.43555	2.29492	2.42773	2.58789	2.55859	2.625	2.25	2.00781
203	0.862793	1.49707	2.6875	3.48828	4.10938	4.61328	5.21484	7.26562	8.34375	9.48438	9.67188	10.2578	9.42969	8.29688	7.07031	6.09375	4.41016	3.49023	2.54102	1.86133	1.85645	2.52539	2.74023	2.37695	2.125	1.68848
204	0.505859	1.60156	2.50781	3.04492	3.65234	4.375	5.89062	6.75781	8.05469	9.64062	10.0391	9.85938	8.94531	8.17969	7.17969	5.68359	4.47266	3.33789	2.70312	2.63281	2.36133	2.38086	2.6875	2.2168	2.00586	1.75977
205	0.406982	1.6748	2.49219	3.02148	3.71875	4.48047	5.43359	6.08594	8.10156	9.57031	10.0391	9.60938	9.35938	8.71094	7.21094	5.5625	4.75781	3.29297	3.00977	2.57422	2.30859	2.68555	2.58203	2.20898	1.93457	1.43359
206	0.953125	1.66406	2.71484	3.42383	3.76953	4.40234	5.32031	6.92188	8.19531	9.5625	10.0234	10.5391	9.64844	8.52344	7.44922	6.08594	4.62891	3.53125	2.55078	2.11328	2.5293	2.74414	2.53125	2.37891	1.74023	1.33203
207	0.20105	1.78027	2.36133	3.03125	3.04492	4.22656	5.53516	6.50391	8.1875	9.4375	10.1484	10.0156	9.42188	8.80469	7.21875	5.73438	4.9375	3.80859	2.99219	2.9043	2.76172	2.60156	2.7168	2.60547	1.61133	1.51758
208	0.23999	1.66992	2.29102	2.85938	3.88867	4.51953	5.1875	6.77734	8.28125	9.52344	9.85156	9.71094	9.89062	8.66406	7.24609	6.59766	4.72266	4.02734	3.18555	2.8457	2.51758	2.72461	2.66797	2.46484	1.5293	1.07324
209	0.461914	1.45117	2.74219	3.50586	3.39844	3.75977	5.14453	6.79297	8.26562	9.60938	10.0547	10.5547	9.57031	8.66406	7.71875	6.45312	4.71484	3.86914	3.13281	2.43359	2.91016	2.58008	2.60938	2.25195	1.4668	0.791016
210	0.830078	1.36328	2.58008	2.9707	3.83008	4.16016	5.26172	5.90234	8.19531	9.21875	10.1172	9.90625	9.71094	8.78906	7.43359	6.03516	4.86719	3.68359	2.98828	3.18164	2.63477	2.76953	2.55273	2.06055	1.40918	0.648926
211	0.788086	1.62988	2.70898	2.65234	3.33594	3.95898	4.66797	6.49609	7.58984	9.04688	10.0078	9.625	9.78906	8.71094	7.63672	6.05859	5.08984	3.87109	3.11133	3.03125	3.01758	2.9043	2.55664	1.89746	1.37988	0.765137
212	0.855957	1.34082	2.3418	3.19336	3.38867	4.24219	5.29688	6.29688	7.98828	8.95312	10.1172	10.8359	9.89844	9.38281	7.63672	6.17578	4.95312	3.92969	3.41016	2.60352	2.73633	2.55078	2.64453	1.99023	1.33789	0.624023
213	0.736816	1.40137	2.24805	3.32031	3.44336	3.86523	4.60156	6.37109	8.125	8.73438	9.82031	10.0859	9.54688	8.84375	7.77734	6.31641	5.01953	3.94922	3.35938	3.30859	3.17383	2.80664	2.41992	2.30469	1.39258	0.744141
214	0.887207	1.39258	2.16797	2.7832	2.74414	3.95898	4.66016	6.48047	7.93359	8.72656	10.0391	9.80469	10.0547	9.03125	7.74219	6.88281	5.08594	4.08203	3.31836	2.97266	2.60742	2.62305	2.63086	2.38281	1.29102	0.785156
215	0.842773	1.52734	2.60547	2.71094	3.58984	3.73047	4.88281	5.76953	7.84766	8.86719	9.82812	10.5391	9.63281	8.85156	7.76172	6.68359	5.10547	4.08984	3.00586	2.83594	3.1582	2.54297	2.54492	2.15234	1.48535	0.827148
216	0.446045	1.73145	2.19336	3.15234	3.02539	3.88867	4.26953	5.9375	7.36328	9.03125	9.89062	10.1719	9.75781	8.88281	8.02344	6.35547	5.26562	3.92383	3.42383	3.34375	2.5293	3.02734	2.53516	2.1582	1.56836	0.696777
217	0.856934	1.90039	2.85547	2.45508	3.47656	3.8418	4.60156	6.04688	7.375	8.92188	9.98438	9.75	9.95312	9.24219	7.74219	6.38672	5.24219	4.05078	3.49023	2.61914	3.06055	2.38281	2.48438	2.09375	1.61914	0.768066
218	0.512207	1.69531	2.12695	2.53516	2.95898	3.18945	4.67188	5.71484	7.32812	9.0625	9.66406	10.4297	9.6875	8.92188	7.83594	6.30469	5.47266	4.22656	3.26758	3	2.35352	2.74414	2.58594	1.93652	1.68555	1.19238
219	0.51709	1.71973	2.03125	2.95312	2.99414	3.51367	4.03516	5.875	7.19141	8.84375	9.86719	10.0781	10.125	9.25781	7.84375	6.49609	5.36328	4.28125	3.17578	2.96094	2.83594	2.59961	2.50391	2.0957	1.84961	1.35352
220	0.48291	1.92578	2.2168	2.74023	3.06055	3.24805	4.50391	5.77344	7.25781	8.60156	9.59375	9.77344	9.65625	9	7.95312	6.89844	5.13281	4.15234	2.92578	2.49805	2.49805	2.33984	2.25391	2.38672	1.87402	1.40625
221	0.244019	1.52148	2.55859	2.49609	2.39453	3.61328	4.07422	4.89453	6.95703	8.71875	9.5625	10.0859	9.71875	8.75781	7.83594	6.57812	5.05859	3.85742	3.41016	2.9375	2.71875	2.625	2.40625	2.4707	1.94629	1.73438
222	0.343994	1.52148	2.2168	2.61719	3.20508	3.19336	3.71484	5.4375	6.88281	8.33594	9.57812	9.92969	9.66406	8.97656	7.91406	6.48438	5.19531	4.11719	3.2793	2.57812	2.16406	2.32812	2.53711	2.19531	1.98242	1.68945
223	0.428955	1.30176	2.44922	2.99609	2.62109	3.19531	4.49609	5.14062	6.92969	8.625	9.42969	9.6875	9.89062	8.79688	8.07031	6.42969	5.16016	3.92578	2.98633	2.08203	2.51367	2.50586	2.47266	2.20312	2.01367	1.92285
224	0.468994	1.14062	1.98242	2.42188	3.05273	3.17578	3.81445	5.19141	6.91406	8.51562	9.54688	9.92969	9.46094	9.22656	7.55469	6.36719	5.03906	3.81055	2.93164	2.86328	2.03906	2.375	2.16406	2.23438	2.08984	1.78906
225	0.446045	1.30176	1.91992	2.28711	2.5293	2.83984	3.64453	5.39453	6.9375	8.25781	9.30469	9.78125	9.77344	8.94531	7.78906	6.50781	5.09375	3.9082	3.12109	2.1875	2.28125	1.99902	2.46875	2.12305	2.18555	1.81445
226	0.65918	1.48535	2.32812	2.91797	2.50977	2.97266	3.84375	4.70703	6.93359	7.83594	9.19531	9.51562	9.61719	8.92188	7.88672	6.83984	5	4.09375	3.14258	1.84668	2.02734	2.32422	2.22266	2.31055	2.22461	2.04688
227	0.689941	1.46289	2.1543	2.16797	2.69141	2.81055	3.27539	4.82812	6.69922	7.82031	8.95312	9.6875	9.28125	8.77344	7.98438	6.39453	4.98438	3.82422	2.72656	2.49414	1.94531	1.97363	2.49414	2.51758	2.3418	2.34961
228	0.702148	1.45898	2.11719	2.18555	2.0332	2.85156	3.55664	4.70703	6.27734	7.63672	9.03125	9.54688	9.70312	8.79688	7.60547	6.53906	4.98828	3.81836	2.61523	1.7998	1.8584	2.01758	2.03516	2.59766	2.36914	2.36133
229	1.09277	1.50879	2.31445	2.48047	2.76562	2.69336	3.24219	4.61719	6.41406	7.72656	9.10938	9.16406	9.19531	8.71875	7.71484	6.4375	5.07812	3.92969	2.40234	1.50391	1.49609	2.00391	2.34961	2.26367	2.41016	2.57227
230	0.841797	1.38184	1.91602	2.27344	2.22461	2.84375	3.15039	4.60156	6.46875	7.76562	8.86719	9.35156	9.5625	8.53906	7.94531	6.21875	5.05859	3.80469	2.89258	1.99121	1.73145	1.69727	2.25195	2.36133	2.49219	2.70312
231	0.756836	1.36035	1.81738	2.02148	2.61328	2.44727	3.30469	4.53516	6.23438	7.41406	8.67188	9.29688	9.03125	8.86719	7.49609	6.38281	4.94531	3.7207	2.58789	1.35254	1.21875	1.86426	2.05859	2.31445	2.55273	2.8125
232	0.72998	1.44434	2.29102	2.2832	2.10938	2.44531	2.78125	4.09375	6.15234	7.32031	8.4375	8.95312	9.20312	8.5	7.42578	6.69922	5.03516	3.48242	2.18555	1.53516	1.42969	1.56152	2.17773	2.24805	2.64844	2.80078
233	0.562012	1.37402	2.24414	2.61914	2.05078	2.42383	2.95703	4.27344	5.70312	7.35938	8.44531	8.82031	8.83594	8.32812	7.84375	6.16406	5.10156	3.69141	2.21289	1.71582	0.949219	1.61816	2.15625	2.44141	2.71484	2.6543
234	0.26001	1.23828	2.25195	2.01172	2.26758	2.07422	2.98047	4.03906	5.61719	7.25	8.625	9.07031	9.07812	8.47656	7.5	6.36719	4.83594	3.4375	2.36133	0.902832	1.11816	1.50293	1.92578	2.58203	2.73047	2.81641
235	0.383057	1.3877	1.82812	2.01953	1.66113	2.25586	2.54492	4.00391	5.49609	6.96484	8.27344	8.64844	8.70312	8.10156	7.38281	6.26172	5.05078	3.37695	2.47852	1.16504	0.717773	1.32715	1.97461	2.5918	2.82812	2.97852
236	0.106018	1.2832	1.74316	2.60156	2.37305	2.00781	2.76758	4	5.27734	7.02344	8.1875	8.51562	8.85156	8.38281	7.44922	6.03906	5.02344	3.51758	1.96191	1.22754	0.644043	1.4873	2.12891	2.44727	2.94531	3.20508
237	0.446045	1.39844	1.74902	1.76074	1.77539	2.16406	2.64844	3.48828	5.36719	6.82812	7.83984	8.73438	8.80469	8.21875	7.51562	6.16406	5.00781	3.6543	2.05273	0.643066	0.449951	1.2373	1.86816	2.43164	3.00195	3.0918
238	0.533203	1.44824	2.18164	1.79297	2.11719	1.9248	2.18555	3.68945	5.13672	6.90625	7.82812	8.33594	8.36719	8.14062	7.20703	6.26953	5.02344	3.53906	1.90625	0.996094	0.275879	1.32617	2.00781	2.4668	3.05469	3.58203
239	0.736816	1.62891	1.90137	2.04102	1.68457	1.9668	2.54492	3.48047	4.94141	6.63672	7.96484	8.13281	8.6875	7.89062	7.125	6.05078	4.95703	3.43555	2.20508	0.935059	0.253906	1.3623	1.99805	2.40234	3.10938	3.40234
240	0.918945	1.61816	2.33594	1.86914	1.60254	1.875	2.28711	3.28906	4.94922	6.42578	7.69531	8.26562	8.09375	7.71094	7.30078	5.90234	4.79297	3.53125	2.22656	0.769043	0.274902	1.12793	1.99902	2.61523	3.25195	3.40625
241	1.33203	1.64941	1.64258	1.58008	1.81543	1.68457	1.9873	3.45508	4.98438	6.35938	7.53125	8.10156	8.29688	7.80078	7.05078	6.03516	4.69531	3.35742	1.88574	1.03711	0.433105	1.21484	1.76562	2.7168	3.1875	3.45117
242	1.06836	1.77148	1.55859	2.01172	1.30664	1.66895	2.39453	3.16797	4.99609	6.07812	7.20312	7.60156	7.72656	7.41406	6.91797	5.76172	4.63672	3.33789	2.18555	0.769043	0.51709	1.40039	2.32031	2.75195	3.30664	3.45117
243	0.994141	1.47754	1.71289	1.93164	1.94922	1.35645	1.98145	3.20312	5.00781	5.94531	7.14844	7.97266	8.02344	7.71094	6.81641	5.86719	4.57422	3.17773	2.10352	1.32227	0.630859	1.52734	2.22461	2.7168	3.35547	3.49023
244	1.09082	1.5459	2.10156	1.62207	1.35254	1.53613	1.76758	3.06836	4.76172	5.98438	7.16406	7.64453	7.75781	7.39062	6.9375	5.87109	4.59375	3.41016	2.27539	0.949219	0.851074	1.52734	2.09766	2.67188	3.38086	3.7832
245	0.835938	1.24707	1.80273	1.71484	1.72461	1.31348	1.99121	2.84375	4.52734	6.05469	7.11328	7.13672	7.61328	7.29688	6.60547	5.75391	4.56641	3.32422	2.12305	1.33008	1.08887	1.43164	2.10547	2.76758	3.42773	3.85547
246	0.633789	1.29297	1.97656	2.08203	1.28125	1.55469	1.55762	2.80469	4.47656	5.66406	6.84375	7.55859	7.51562	7.13281	6.48828	5.57031	4.52734	3.4082	2.29688	1.73535	1.19238	1.62402	2.49414	2.75391	3.5625	3.76172
247	0.460938	1.41797	1.55273	1.51758	1.18164	1.23633	1.62598	2.93945	4.53906	5.61719	6.51953	7.22656	7.45703	6.94141	6.73438	5.73047	4.46875	3.54688	2.30859	1.19824	1.29883	1.74902	2.31836	2.9668	3.52344	4.13281
248	0.447998	1.42871	1.4043	1.36719	1.45117	1.2998	1.53711	2.54297	4.29297	5.48828	6.57031	6.64844	7.41016	6.96875	6.33203	5.45312	4.40625	3.49414	2.27734	1.74902	1.65918	2.07617	2.30469	3.02344	3.56641	4.10547
249	0.540039	1.47266	1.87109	1.74707	0.976074	1.24316	1.46387	2.77734	4.24609	5.20312	6.42969	7.00781	6.98828	6.75391	6.25781	5.45312	4.30078	3.56641	2.61914	2.08398	1.53516	1.95801	2.41406	3.02734	3.60352	3.91992
250	0.396973	1.30371	1.71387	1.49902	1.54883	0.89209	1.44434	2.43945	3.94336	5.22656	6.47656	6.59766	7.24219	6.66406	6.21484	5.47656	4.33984	3.44141	2.38086	1.56055	1.92969	1.99805	2.65625	3.0957	3.63867	3.86133
251	0.87207	1.38867	1.66309	1.27734	0.962891	1.23535	1.36621	2.19336	3.85547	5.00391	6.15234	6.17578	6.64844	6.47266	6.30859	5.29688	4.38672	3.48047	2.73828	2.15039	1.78613	2.19141	2.63672	2.98633	3.63086	4.02734
252	1.19629	1.36133	1.82129	1.6416	1.33789	0.562012	1.24316	2.45117	3.74023	5.05469	5.8125	6.79688	6.64062	6.29688	5.88672	5.19141	4.27734	3.41602	2.57422	2.50586	2.10938	2.29688	2.51367	3.15039	3.65625	3.97852
253	1.41895	1.27148	1.48242	1.41699	0.937988	0.904785	1.29785	2.26172	3.48828	5.07422	5.89062	6.23047	6.40234	6.38672	5.82812	5.39062	4.32422	3.37891	2.66016	2.01953	1.96973	2.29883	2.65039	3.11719	3.71484	4.18359
254	1.19727	1.44238	1.35547	1.22168	0.835938	0.721191	1.13281	2.33008	3.56445	4.88281	5.89453	5.81641	6.20703	5.83984	6.02344	5.11719	4.26953	3.31055	2.73242	2.51562	2.375	2.32031	2.85547	3.27734	3.72461	4.13672
255	1.08984	1.36816	1.78613	1.34766	1.09863	0.978027	1.1377	2.19141	3.41992	4.65625	5.68359	6.25781	6.27734	6.13281	5.66406	4.96484	4.30078	3.44531	2.95898	2.49023	2.23438	2.43945	2.69531	3.29688	3.7207	4.10547
256	1.21191	1.24121	1.78711	1.63281	0.673828	0.774902	1.00684	1.82031	3.16211	4.64453	5.46484	5.79297	6	5.88281	5.47656	4.94531	4.19531	3.50195	2.83789	2.21484	2.33984	2.58398	2.71289	3.17383	3.73633	4.22266
257	1.06836	1.31445	1.73145	1.11133	1.20312	0.831055	0.858887	1.80273	3.1543	4.36719	5.14453	5.37891	5.92188	5.70312	5.55469	4.84766	4.32422	3.60156	2.67188	2.73828	2.5957	2.62109	3.08008	3.31641	3.68555	4.30859
258	0.821777	1.2959	1.32617	1.06641	0.672852	0.724121	1.12891	2.14844	3.25	4.51172	5.25	5.78125	5.76562	5.58203	5.39062	4.70312	4.24219	3.72266	2.99609	2.64648	2.32031	2.61914	2.97656	3.13086	3.62109	4
259	0.612793	1.31738	1.28711	1.43164	0.966797	0.414062	0.875977	1.91602	3.27734	4.45312	5.26562	5.33203	5.73047	5.30469	5.21484	4.84766	4.14844	3.45703	2.86328	2.41797	2.73047	2.58008	2.85352	3.26758	3.63672	3.86133
260	0.619141	1.40039	1.31738	1.08008	0.668945	0.744141	0.772949	1.92773	3.28711	4.13281	5.03906	5.02344	5.29688	5.25781	5.10156	4.65234	4.25781	3.50586	3.24609	2.83594	2.38086	2.67969	2.86914	3.22656	3.57227	3.98438
261	0.667969	1.54297	1.68945	0.959961	0.533203	0.065979	1.00684	1.72266	3.13672	3.9043	4.82031	5.24219	5.41016	5.03906	5.15234	4.48438	4.07422	3.4707	2.9082	2.69141	2.81055	2.76758	3.01367	3.26758	3.52148	3.87891
262	0.598145	1.60547	1.49805	1.29688	0.828125	0.459961	0.654785	1.45703	3.0293	3.91406	4.50781	4.88281	4.94531	5.02734	4.9375	4.40234	4.03125	3.4082	2.89844	2.52148	2.47656	2.73047	2.94141	3.20312	3.46875	3.92188
263	0.744141	1.625	1.73438	1.0127	0.37793	0.38501	0.722168	1.80762	2.90625	3.85352	4.52344	4.64844	4.83203	4.83984	4.71094	4.28906	4.02734	3.35352	3.05859	2.91406	2.81836	2.70703	2.7832	3.03906	3.40625	3.74609
264	1.23438	1.28906	1.23438	0.73584	0.923828	0.570801	0.833984	1.64258	2.98633	3.51758	4.57812	4.76953	4.94141	4.66406	4.65234	4.27344	3.96094	3.28906	3.12305	2.73438	2.36328	2.68359	2.82617	3.12109	3.29297	3.79297
265	1.31348	1.27246	1.13867	1.12598	0.440918	0.273926	0.53418	1.75586	2.77148	3.64258	4.48438	4.45703	4.57031	4.64453	4.55469	4.15625	3.91016	3.24805	3.00195	2.53125	2.72656	2.58594	2.83203	2.86328	3.2168	3.70508
266	1.27344	1.41016	1.2627	1.19531	0.644043	0.495117	0.525879	1.53906	2.75391	3.54492	4.25391	4.26953	4.54688	4.22656	4.4375	4.25391	3.84375	3.23828	2.83008	3.01758	2.56641	2.81641	2.73828	2.94922	3.16406	3.6582
267	1.12598	1.20508	1.58398	0.904785	0.50293	0.410889	0.746094	1.18848	2.56641	3.52344	3.86719	4.35156	4.31641	4.40234	4.15234	3.89844	3.68945	3.30859	2.97266	2.55859	2.72461	2.52539	2.50391	2.91016	3.04688	3.36914
268	1.19141	1.24414	1.36816	0.74707	0.297119	0.172974	0.449951	1.2002	2.55664	3.41406	3.94727	4.01562	4.23438	4.14453	4.23828	3.85352	3.54883	3.33203	2.86719	2.68555	2.55469	2.56836	2.77344	2.82031	2.92773	3.25195
269	1.1084	1.38574	1.46777	1.16895	0.662109	0.378906	0.48291	1.43262	2.49023	3.28711	4	3.79492	4.07812	4.01953	4.01562	3.71289	3.40039	3.4082	3.11914	2.80859	2.67773	2.51367	2.67773	2.70312	2.85352	3.22266
270	0.891113	1.21094	1.16797	0.728027	0.152954	0.223022	0.685059	1.45996	2.29297	3.25781	3.9043	3.87891	3.97266	3.87305	3.81641	3.72266	3.26953	3.12695	2.76758	2.47656	2.46094	2.36719	2.36719	2.48633	2.74219	3.05469
271	0.773926	1.41895	0.993164	0.708984	0.644043	0.20105	0.273926	1.43262	2.30273	3.10547	3.66211	3.64648	3.68359	3.50195	3.90234	3.5957	3.32227	3.06836	2.68164	2.61719	2.55469	2.55859	2.3125	2.51758	2.58398	3.00586
272	0.647949	1.26758	1.44043	0.949219	0.316895	0.207031	0.536133	1.05469	2.20117	3.08203	3.37109	3.43164	3.6543	3.70117	3.69336	3.72656	3.28711	3.04492	2.92383	2.66992	2.36328	2.23047	2.43555	2.21875	2.4668	2.85352
273	0.708008	1.23145	1.23145	0.722168	0.38208	0.352051	0.509766	0.87207	1.97363	3.08008	3.40039	3.45117	3.36328	3.24023	3.61523	3.40625	3.21289	2.91602	2.73047	2.37695	2.44141	2.25391	2.25391	2.27539	2.34766	2.79297
274	0.716797	1.22266	1.23633	0.564941	0.350098	0.14502	0.323975	1.34961	1.98828	3.16211	3.39453	3.26758	3.1543	3.36328	3.34375	3.3457	3.11914	2.84961	2.71094	2.48047	2.26367	2.16016	2.01562	2.20508	2.21875	2.70508
275	0.709961	1.10645	1.3457	0.773926	0.119995	0.351074	0.47998	1.24512	2.07031	2.79102	3.48438	3.06641	3.31055	3.12695	3.41602	3.19336	3.02148	2.78125	2.49219	2.60352	2.27344	2.01758	2.01367	2.02539	2.06836	2.35547
276	1.08301	1.36719	1.0957	0.883789	0.446045	0.172974	0.427979	1.25293	2.09375	2.69531	3.02344	3.07227	2.95117	3.02734	3.16992	3.04102	2.94531	2.68555	2.47461	2.23633	2.16602	2.16211	1.91211	1.9082	1.9043	2.24414
277	1.14062	1.15039	0.996094	0.73877	0.0900269	0.098999	0.4021	1.07812	2.08594	2.7207	2.92969	2.88086	2.87305	2.92773	3.06445	3.01562	2.86328	2.65625	2.51367	2.34375	2.0957	1.83301	1.82031	1.66895	1.7373	2.15234
278	1.23633	1.21582	1.34961	0.542969	0.4021	0.0889893	0.302979	0.785156	2.0293	2.50195	2.90625	2.73047	2.79883	2.60547	3.07617	3.13281	2.79297	2.65234	2.58398	2.24414	2.125	1.83984	1.58789	1.68848	1.73145	2.10352
279	1.1543	1.1748	1.28809	0.888184	0.280029	0.288086	0.524902	0.991211	1.97754	2.44336	2.89258	2.7207	2.63086	2.73828	2.89258	2.8457	2.73047	2.60938	2.24414	2.01562	1.78711	1.7334	1.53223	1.39062	1.62695	1.9209
280	1.06641	1.15039	1.30078	0.585938	0.207031	0.145996	0.371094	1.28027	1.87402	2.39258	2.98828	2.47852	2.50391	2.43555	2.77539	2.78125	2.63281	2.65234	2.15234	2.13477	2.06055	1.59375	1.5	1.40723	1.5	1.86523
281	1.04688	1.19043	0.937988	0.48291	0.25293	0.192993	0.408936	1.0791	1.92383	2.37891	2.57031	2.4707	2.37109	2.4082	2.65625	2.64648	2.57227	2.39453	2.30859	2.05664	1.64355	1.70996	1.26172	1.32129	1.37598	1.75
282	1.01758	1.21484	0.937012	0.73291	0.129028	0.261963	0.405029	1.09277	1.7832	2.37695	2.46094	2.30664	2.22852	2.21875	2.58594	2.52734	2.47656	2.30273	2.10742	1.83105	1.89355	1.41309	1.18066	1.11523	1.25977	1.67188
283	0.748047	1.31348	0.973145	0.51709	0.300049	0.171021	0.464111	0.791992	1.76367	2.27734	2.42578	2.17969	2.03125	2.04102	2.52344	2.5	2.45312	2.28906	2.20117	1.90625	1.49609	1.4209	1.21484	0.992188	1.14941	1.51562
284	0.681152	1.35645	1.27539	0.385986	0.0930176	0.241943	0.197021	0.708008	1.60254	2.23633	2.41016	2.14453	1.94824	2.19727	2.34766	2.5918	2.30078	2.12109	1.95215	1.85156	1.72363	1.30957	1.08789	0.823242	1.03711	1.36426
285	0.652832	1.38281	1.09082	0.597168	0.204956	0.16394	0.345947	0.967773	1.69727	2.25	2.4375	1.96875	1.69434	1.68945	2.36719	2.3418	2.30859	2.05664	1.84668	1.63965	1.45898	1.20898	0.842773	0.814941	0.935059	1.27148
286	0.667969	1.03125	1.2666	0.706055	0.219971	0.0999756	0.445068	0.929199	1.65723	2.09375	2.38867	1.91699	1.83203	1.98535	2.20703	2.2793	2.20508	2.02734	1.9082	1.68652	1.61133	1.20703	0.768066	0.566895	0.841797	1.25781
287	0.652832	1.12012	0.943848	0.553223	0.0859985	0.0759888	0.165039	0.956055	1.57129	2.17188	2.14062	1.83398	1.53027	1.67676	2.14453	2.20117	2.16992	1.89355	1.875	1.66797	1.35156	1.16016	0.855957	0.557129	0.758789	1.14844
288	0.961914	1.11914	0.834961	0.537109	0.156006	0.259033	0.346924	0.76709	1.50195	2.13867	2.06445	1.67871	1.43555	1.60352	2.01367	2.03516	2.13281	1.83203	1.61133	1.42578	1.39746	1.0791	0.672852	0.49292	0.687988	1.09961
289	0.912109	1.0166	0.956055	0.691895	0.239014	0.149048	0.36792	0.60498	1.42676	2.00195	2.05859	1.59766	1.41797	1.55176	1.95117	2.125	2.02148	1.81152	1.55664	1.55469	1.3252	0.96582	0.490967	0.293945	0.587891	1.07031
290	1.14258	1.13086	1.18164	0.569824	0.232056	0.244019	0.170044	0.792969	1.26172	1.85938	2.07422	1.53027	1.23145	1.28223	2	2.07422	1.96777	1.76367	1.63867	1.43848	1.28027	0.945801	0.580078	0.194946	0.574219	1.02734
291	0.969238	1.14258	1.04199	0.381104	0.208008	0.244995	0.404053	0.870117	1.33105	1.91113	2.04102	1.41211	1.1748	1.45703	1.76074	1.93164	1.90332	1.74609	1.45117	1.29785	1.23242	0.90918	0.505859	0.0830078	0.553223	1.06152
292	0.925781	1.05762	1.09863	0.536133	0.0750122	0.215942	0.409912	0.808105	1.35742	1.81641	1.83887	1.46875	1.00684	1.16504	1.78418	1.87695	1.83008	1.59766	1.4707	1.32129	1.16797	0.946777	0.451904	0.0980225	0.515137	0.955078
293	0.934082	1.14062	0.904785	0.455078	0.234985	0.232056	0.119995	0.728027	1.3584	1.63574	1.76953	1.34082	0.96582	1.23145	1.63574	1.82617	1.76855	1.46387	1.25586	1.24121	1.15137	0.879883	0.330078	0.159058	0.521973	0.894043
294	0.913086	1.06152	0.77002	0.397949	0.125	0.171021	0.353027	0.626953	1.33691	1.69336	1.77148	1.2373	0.713867	1.03711	1.66895	1.70801	1.70801	1.45117	1.21582	1.12305	1.08496	0.776855	0.539062	0.199951	0.542969	0.896973
295	0.762207	1.01172	1.14941	0.429932	0.0750122	0.0440063	0.344971	0.568848	1.32324	1.66309	1.78027	1.2959	0.753906	1.01172	1.59961	1.79004	1.63379	1.33203	1.28125	1.13477	1.07031	0.833008	0.483887	0.234985	0.574219	0.914062
296	0.663086	1.05078	0.87793	0.547852	0.271973	0.0390015	0.0640259	0.895996	1.29102	1.63281	1.7627	1.0459	0.51416	1.01367	1.49023	1.75488	1.56348	1.27441	1.11426	1.07324	0.994141	0.86377	0.477051	0.366943	0.61377	0.915039
297	0.687988	0.984863	0.972168	0.587891	0.0980225	0.251953	0.26709	0.703125	1.23145	1.57324	1.65137	1.09277	0.555176	0.805176	1.61816	1.6709	1.48438	1.24902	1.00098	0.945801	1.02734	0.796875	0.466064	0.441895	0.650879	0.925781
298	0.704102	1.07617	1.04297	0.512207	0.289062	0.194946	0.314941	0.706055	1.25293	1.53711	1.51074	1.1123	0.478027	1.04492	1.45215	1.61523	1.4209	1.09082	0.934082	1.06055	0.902832	0.820801	0.597168	0.48291	0.702148	0.944824
299	0.260986	0.943848	0.85791	0.525879	0.0480042	0.241943	0.197998	0.662109	1.16699	1.56348	1.56738	0.917969	0.291992	0.798828	1.47266	1.55762	1.39062	1.0957	0.957031	0.826172	1.02148	0.730957	0.59082	0.455078	0.74707	0.959961
300	0.775879	1.02734	0.807129	0.603027	0.246948	0.229004	0.298096	0.546875	1.1416	1.53125	1.55566	0.990234	0.304932	0.804199	1.32227	1.49219	1.36133	1.05566	0.790039	0.790039	0.789062	0.839844	0.59082	0.654785	0.795898	1.11816
301	0.743164	0.952148	1.08691	0.38208	0.213013	0.251953	0.341064	0.62793	0.974121	1.50195	1.5498	0.98291	0.140015	0.832031	1.43555	1.58496	1.31836	1.00391	0.756836	0.866211	0.977051	0.846191	0.714844	0.692871	0.842773	1.02246
302	0.938965	0.938965	0.944824	0.538086	0.0589905	0.25293	0.256104	0.616211	1.13965	1.46289	1.47852	0.85498	0.117004	0.726074	1.37012	1.56445	1.2793	0.930176	0.608887	0.665039	0.744141	0.817871	0.711914	0.696777	0.891113	1.00195
303	0.775879	1.02246	1.08105	0.459961	0.322021	0.178955	0.237061	0.603027	1.0791	1.50977	1.35742	0.986816	0.0599976	0.866211	1.27441	1.5127	1.21387	0.868164	0.558105	0.631836	0.940918	0.848145	0.740234	0.833008	0.937988	1.03809
304	0.766113	1.00195	0.76123	0.487061	0.0279999	0.0939941	0.323975	0.604004	1.10059	1.37305	1.41211	0.873047	0.0440063	0.709961	1.40137	1.45996	1.19531	0.773926	0.60498	0.708984	0.708984	0.778809	0.777832	0.887207	0.983887	1.06348
305	0.743164	0.999023	0.76709	0.444092	0.406006	0.072998	0.299072	0.573242	0.991211	1.33105	1.39062	0.878906	0.281982	0.950195	1.32617	1.42578	1.19824	0.759766	0.425049	0.547852	0.884766	0.88623	0.908203	0.895996	1.03027	1.10059
306	0.815918	1.04395	0.804199	0.405029	0.0980225	0.269043	0.213989	0.470947	0.915039	1.41113	1.39746	0.960938	0.218994	0.833984	1.30762	1.36719	1.18555	0.714844	0.329102	0.483887	0.701172	0.89502	0.86084	0.888184	1.0752	1.16309
307	0.609863	0.978027	1.05957	0.556152	0.285889	0.227051	0.340088	0.604004	0.790039	1.27539	1.32324	0.799805	0.334961	0.795898	1.34082	1.51953	1.17578	0.655762	0.281982	0.588867	0.85498	0.901855	0.925781	0.967773	1.12012	1.14941
308	0.565918	0.894043	0.855957	0.549805	0.245972	0.292969	0.37207	0.47998	0.908203	1.18848	1.23047	0.943848	0.486084	0.944824	1.40723	1.49707	1.16504	0.676758	0.251953	0.470947	0.745117	0.916016	0.937012	1.0791	1.16406	1.22852
309	0.577148	0.875	1.05957	0.4729	0.147949	0.355957	0.20105	0.461914	0.904785	1.21191	1.33105	0.913086	0.400879	0.859863	1.38184	1.5127	1.16016	0.59082	0.120972	0.403076	0.776855	0.875977	1.05371	1.07031	1.20801	1.29297
310	0.516113	0.881836	0.820801	0.663086	0.361084	0.229004	0.303955	0.545898	0.888184	1.19629	1.28125	0.882812	0.584961	1.06445	1.26562	1.42773	1.13184	0.65918	0.053009	0.527832	0.818848	0.962891	0.978027	1.19336	1.25195	1.28027
311	0.299072	0.845215	0.712891	0.456055	0.0679932	0.209961	0.324951	0.464111	0.866211	1.17969	1.29492	0.96582	0.577148	0.975098	1.44434	1.37109	1.1709	0.633789	0.0789795	0.415039	0.803223	0.984863	1.10059	1.2334	1.25195	1.29785
312	0.495117	0.937988	0.821777	0.548828	0.485107	0.194946	0.342041	0.507812	0.85791	1.13477	1.24902	0.89502	0.672852	1.05664	1.38574	1.43945	1.10547	0.687988	0.19104	0.506836	0.835938	1.04395	1.19727	1.24707	1.33301	1.32129
313	0.619141	0.879883	1.01465	0.583008	0.150024	0.213013	0.223999	0.416016	0.832031	1.18848	1.16895	1.01758	0.795898	1.13965	1.38281	1.4873	1.17969	0.608887	0.103027	0.546875	0.852051	1.0498	1.17188	1.2041	1.37695	1.36035
314	0.723145	0.867188	0.89502	0.437988	0.356934	0.139038	0.351074	0.388916	0.800781	1.23926	1.28613	1.0293	0.763184	1.05762	1.45215	1.56152	1.20898	0.721191	0.290039	0.547852	0.875	1.07227	1.17285	1.24805	1.42188	1.41113
315	0.579102	0.833984	0.958984	0.523926	0.314941	0.314941	0.320068	0.519043	0.836914	1.10254	1.21777	0.956055	0.786133	1.17969	1.54199	1.54688	1.23145	0.701172	0.322998	0.62793	0.957031	1.08789	1.26953	1.43555	1.46289	1.52344
316	0.617188	0.821777	0.812012	0.486084	0.213989	0.26709	0.220947	0.406006	0.749023	1.13281	1.28711	1.08496	0.919922	1.11914	1.50391	1.49805	1.25488	0.741211	0.391113	0.628906	0.898926	1.14746	1.37598	1.41406	1.50684	1.45508
317	0.544922	0.795898	0.716797	0.604004	0.409912	0.316895	0.295898	0.495117	0.724121	1.09375	1.17285	1.09961	0.932129	1.35645	1.37988	1.43164	1.27832	0.774902	0.634766	0.720215	1.03906	1.26172	1.29785	1.51953	1.55078	1.51855
318	0.632812	0.818848	1.00977	0.633789	0.130005	0.423096	0.308105	0.26709	0.583008	1.06445	1.13672	1.03125	0.975098	1.25293	1.5918	1.55273	1.30859	0.823242	0.594238	0.812988	1.01562	1.21582	1.375	1.56836	1.59375	1.62402
319	0.501953	0.833984	0.766113	0.483887	0.562012	0.199951	0.192017	0.288086	0.763184	1.03418	1.29883	1.15234	1.07324	1.31738	1.56934	1.58105	1.3418	0.907227	0.701172	0.807129	1.09863	1.30859	1.43066	1.55469	1.63672	1.57324
320	0.38208	0.801758	0.882812	0.757812	0.20105	0.321045	0.293945	0.394043	0.665039	1.11523	1.16797	1.1748	1.11621	1.40918	1.45215	1.67383	1.375	1.05078	0.774902	0.928223	1.13379	1.27832	1.5791	1.57324	1.67969	1.66406
321	0.393066	0.776855	0.951172	0.556152	0.437012	0.140991	0.361084	0.422119	0.733887	1.00781	1.28418	1.09473	1.11621	1.33203	1.71289	1.66992	1.41211	1.07129	0.958008	1.0498	1.14648	1.37012	1.47363	1.47559	1.70605	1.67188
322	0.490967	0.827148	0.779785	0.617188	0.374023	0.313965	0.156006	0.329102	0.647949	0.919922	1.05176	1.2207	1.24512	1.57129	1.68066	1.64062	1.45215	1.08105	0.841797	1.02246	1.33008	1.54297	1.55371	1.80176	1.78223	1.7666
323	0.322021	0.745117	0.76709	0.611816	0.295898	0.194946	0.279053	0.354004	0.539062	0.963867	1.24316	1.24316	1.19434	1.42676	1.73438	1.56055	1.49414	1.25	1.03613	1.09668	1.22559	1.43457	1.67676	1.75195	1.82227	1.8418
324	0.395996	0.85498	1.00488	0.53418	0.446045	0.430908	0.349121	0.207031	0.477051	0.949219	1.22461	1.17188	1.32129	1.54199	1.54883	1.72754	1.53711	1.16016	1.09277	1.33301	1.48828	1.59863	1.64355	1.84277	1.86035	1.75293
325	0.376953	0.769043	0.826172	0.650879	0.213013	0.437988	0.165039	0.180054	0.562012	0.937012	1.21777	1.32812	1.32715	1.62402	1.7998	1.74023	1.49609	1.33398	1.08105	1.23828	1.34668	1.51367	1.66895	1.88867	1.89746	1.78711
326	0.556152	0.812988	1.03027	0.583008	0.605957	0.37793	0.305908	0.358887	0.561035	0.921875	1.27344	1.26562	1.33887	1.43555	1.76758	1.8623	1.47656	1.34277	1.46973	1.31738	1.6709	1.63477	1.85059	1.86914	1.93262	1.83008
327	0.428955	0.737793	0.749023	0.657227	0.245972	0.545898	0.240967	0.306885	0.546875	0.893066	1.03613	1.25977	1.32422	1.74219	1.62402	1.85938	1.57422	1.43652	1.27344	1.59863	1.3291	1.85645	1.94531	1.90039	1.9668	1.95801
328	0.483887	0.774902	0.729004	0.727051	0.548828	0.244995	0.335938	0.322021	0.530762	1.02637	1.25684	1.38574	1.45703	1.47656	1.92578	1.79688	1.6543	1.41113	1.4082	1.40137	1.70117	1.67969	1.78711	1.72168	1.99902	1.875
329	0.461914	0.708008	0.788086	0.591797	0.431885	0.4021	0.220947	0.065979	0.520996	0.916992	1.18262	1.32227	1.37305	1.8418	1.76758	1.75977	1.66992	1.54492	1.53027	1.66113	1.64062	1.90527	1.84082	2.13086	2.0293	2.01953
330	0.410889	0.695801	1.02637	0.774902	0.379883	0.16394	0.288086	0.117981	0.508789	0.969238	1.22363	1.32422	1.47852	1.6377	1.875	1.89258	1.74219	1.62012	1.59277	1.70996	1.83594	1.7666	2.05273	2.0625	2.05664	1.97461
331	0.440918	0.751953	0.793945	0.690918	0.493896	0.470947	0.341064	0.27002	0.47998	0.879883	1.27148	1.44238	1.54297	1.72363	1.76172	1.91406	1.8252	1.81445	1.68848	1.65918	1.7627	1.90625	2.13281	2.12109	2.08203	1.99512
332	0.309082	0.685059	1.03516	0.682129	0.324951	0.194946	0.144043	0.186035	0.565918	0.870117	1.03516	1.36133	1.45215	1.8291	2.0293	2.05859	1.83984	1.78809	1.68555	1.84473	1.96875	2.15625	1.94336	2.1543	2.10352	2.16016
333	0.375977	0.707031	0.808105	0.695801	0.650879	0.499023	0.290039	0.325928	0.457031	0.882812	1.27148	1.38281	1.66406	1.63672	1.96289	2.03125	1.91016	1.7793	1.80859	1.92676	1.87793	1.91406	2.09766	2.11719	2.12109	1.9873
334	0.329102	0.799805	0.705078	0.631836	0.341064	0.443115	0.313965	0.0580139	0.443115	0.87207	1.18066	1.43066	1.50098	1.92578	1.77539	1.97266	2.0293	1.99219	1.75391	1.83887	2.0957	2.1875	2.16016	2.14453	2.14062	2.00195
335	0.322998	0.710938	0.797852	0.816895	0.578125	0.439941	0.119995	0.114014	0.391113	0.911133	1.22754	1.32324	1.72656	1.63477	2.10742	1.93066	2.01953	1.87402	2.1582	2.05273	1.98633	2.05859	2.29297	1.9248	2.15234	2.11133
336	0.288086	0.664062	1.02148	0.650879	0.508789	0.558105	0.281982	0.0889893	0.505859	0.861816	1.27441	1.46484	1.55664	2.00195	1.94824	2.05469	2.0625	2.00781	1.92871	2.12305	2.26758	2.23828	2.06055	2.34961	2.16211	2.02148
337	0.346924	0.667969	0.870117	0.652832	0.465088	0.311035	0.298096	0.160034	0.435059	0.803223	1.07422	1.47363	1.73926	1.95215	1.99512	2.05078	2.10156	2.01562	2.03125	2.09766	2.03906	2.20312	2.1875	2.25977	2.16797	2.15039
338	0.385986	0.626953	0.953125	0.86084	0.558105	0.409912	0.137939	0.244019	0.417969	0.834961	1.26855	1.35352	1.53809	1.67188	2.01172	2.22461	2.0918	2.11328	2.13672	2.2793	2.34375	2.09961	2.36328	2.28516	2.13867	2.0625
339	0.355957	0.625	0.812012	0.73877	0.379883	0.213989	0.27002	0.166016	0.476074	0.816895	1.17969	1.49414	1.76465	2.08008	2.12109	2.17188	2.19922	2.03516	2.17969	2.17188	2.14453	2.40625	2.12305	2.2832	2.15234	2.0918
340	0.353027	0.624023	0.754883	0.76416	0.695801	0.468994	0.316895	0.117004	0.379883	0.812988	1.25586	1.5127	1.59668	1.64746	2.10547	2.10938	2.05078	2.18555	2.28906	2.24414	2.39062	2.20703	2.22656	2.22266	2.14453	2.04883
341	0.375977	0.650879	0.949219	0.832031	0.459961	0.248047	0.0390015	0.18396	0.476074	0.887207	1.28125	1.37402	1.67383	2.125	1.85645	2.06055	2.26758	2.23633	2.22852	2.43359	2.28711	2.41602	2.39844	2.24414	2.14062	2.18164
342	0.225952	0.637207	0.819824	0.807129	0.618164	0.542969	0.311035	0.0709839	0.384033	0.813965	1.08594	1.52734	1.78516	1.82324	2.19336	2.16406	2.23242	2.39648	2.33594	2.29883	2.28516	2.35938	2.43555	1.97656	2.12305	1.97266
343	0.471924	0.653809	0.88916	0.763184	0.558105	0.400879	0.186035	0.25293	0.384033	0.954102	1.28125	1.59473	1.60156	1.96387	2.11133	2.14648	2.29883	2.3457	2.30664	2.38281	2.54492	2.20703	2.14062	2.39258	2.10938	1.95215
344	0.253906	0.621094	0.955078	0.813965	0.559082	0.524902	0.154053	0.131958	0.417969	0.823242	1.1709	1.35059	1.87695	2.0332	1.88379	2.32031	2.32227	2.29297	2.58203	2.62109	2.25195	2.43945	2.25	2.25586	2.08984	2.02539
345	0.371094	0.609863	0.777832	0.882812	0.603027	0.527832	0.203003	0.203979	0.416016	0.945801	1.26465	1.53223	1.61426	1.73047	2.27344	2.23633	2.33984	2.49414	2.32422	2.35156	2.68164	2.34766	2.4043	2.26758	2.06445	1.9043
346	0.275879	0.665039	0.798828	0.765137	0.47998	0.395996	0.170044	0.282959	0.384033	0.825195	1.2373	1.64258	1.85742	2.12695	2.0625	2.16992	2.35547	2.35156	2.51562	2.43555	2.25586	2.50781	2.42773	2.2168	2.03711	2.0332
347	0.311035	0.729004	1.03711	0.713867	0.704102	0.396973	0.278076	0.0610046	0.424072	0.806152	1.13672	1.31348	1.60254	1.65039	2.19727	2.11328	2.36719	2.44922	2.4707	2.76953	2.72266	2.41406	2.09375	2.13477	2.00586	1.89844
348	0.356934	0.542969	0.827148	1.09473	0.555176	0.224976	0.185059	0.21106	0.387939	0.846191	1.28613	1.61133	1.90625	2.17188	1.86816	2.21094	2.36719	2.41406	2.56836	2.42969	2.22461	2.25977	2.31641	2.13672	1.96582	1.90137
349	0.334961	0.549805	1.04785	0.812012	0.724121	0.4729	0.273926	0.104004	0.483887	0.87207	1.16016	1.4668	1.60645	1.84277	2.20312	2.13477	2.36523	2.51562	2.64062	2.5	2.65625	2.41406	2.26953	1.85059	1.92773	1.79395
350	0.275879	0.599121	0.770996	0.801758	0.579102	0.222046	0.25708	0.19104	0.433105	0.828125	1.26758	1.5127	1.87891	1.87695	2.0918	2.31445	2.36914	2.38086	2.54688	2.88672	2.41016	2.49023	2.29883	2.20312	1.88379	1.88672
351	0.35498	0.532227	0.74707	1.00098	0.731934	0.61377	0.223022	0.19397	0.437012	0.823242	1.24805	1.49219	1.66113	2.07422	1.84375	2.20508	2.36719	2.50977	2.61328	2.39258	2.68359	2.31445	1.92383	2.0293	1.83496	1.69043
352	0.273926	0.521973	0.832031	0.875	0.653809	0.311035	0.237061	0.346924	0.462891	0.824219	1.14453	1.51758	1.70312	1.67773	2.24023	2.12695	2.36133	2.50391	2.56055	2.74414	2.4082	2.44727	2.33203	2.02734	1.7832	1.66406
353	0.375977	0.615234	1.09375	0.931152	0.579102	0.61377	0.207031	0.098999	0.414062	0.797852	1.28516	1.54297	1.84277	2.12695	1.90527	2.06445	2.27734	2.59766	2.77344	2.73047	2.69141	2.14453	2.20703	1.93066	1.72461	1.67969
354	0.185059	0.537109	0.812988	0.921875	0.76709	0.437988	0.206055	0.222046	0.465088	0.805176	1.14941	1.47656	1.6084	1.71973	2.07227	2.0918	2.23633	2.52344	2.51953	2.51172	2.4043	2.38086	1.89746	1.84961	1.6709	1.50977
355	0.471924	0.673828	1.05371	1.04395	0.643066	0.509766	0.279053	0.264893	0.292969	0.87207	1.2627	1.54785	1.92285	1.9707	1.78613	2.06055	2.20117	2.44727	2.69141	2.71484	2.68945	2.35156	2.00977	1.80371	1.60938	1.69922
356	0.197021	0.553223	0.828125	0.86084	0.830078	0.336914	0.259033	0.208984	0.493896	0.852051	1.25293	1.52734	1.60156	1.96289	2.06836	2.16406	2.2832	2.61914	2.60742	2.75	2.39648	2.25977	2.05078	1.52539	1.53906	1.50098
357	0.38208	0.615234	0.741211	0.810059	0.64502	0.313965	0.249023	0.355957	0.48999	0.974121	1.15039	1.50195	1.86426	1.5957	1.96973	2.07617	2.17383	2.4082	2.65039	2.50586	2.69727	2.31445	2.04883	1.7832	1.4707	1.47852
358	0.215942	0.547852	0.788086	1.24023	0.866211	0.48291	0.254883	0.156006	0.625977	0.76416	1.26074	1.46777	1.58398	2.07227	1.69434	2.02344	2.20898	2.51367	2.72656	2.73828	2.35156	2.03125	1.72363	1.59473	1.39648	1.36328
359	0.330078	0.529785	1.09863	0.966797	0.723145	0.246948	0.192017	0.219971	0.488037	0.941895	1.15723	1.50098	1.80957	1.48242	2.03711	1.94043	2.18359	2.41797	2.63477	2.75391	2.61719	2.29297	1.89746	1.57617	1.31836	1.28027
360	0.363037	0.51416	0.899902	0.874023	0.719238	0.625977	0.218994	0.141968	0.465088	0.900879	1.24805	1.51855	1.63379	2.04492	1.79297	1.85352	2.11523	2.54492	2.64648	2.5293	2.36914	2.15625	1.78809	1.44824	1.22656	1.18652
361	0.331055	0.419922	0.951172	1.1377	0.794922	0.234985	0.147949	0.20105	0.520996	0.827148	1.24707	1.44141	1.62402	1.64746	1.78125	1.78809	2.14062	2.30859	2.5957	2.78125	2.58594	2.18555	1.82227	1.37695	1.11523	1.1748
362	0.26709	0.520996	0.820801	1.00098	0.795898	0.744141	0.219971	0.391113	0.512207	0.816895	1.14648	1.46777	1.78418	1.71875	1.76367	1.90918	2.16016	2.42773	2.69727	2.65625	2.39844	2.14453	1.49805	1.30469	1.10742	1.13477
363	0.334961	0.460938	0.851074	1.02734	0.955078	0.324951	0.199951	0.26001	0.455078	0.895996	1.23145	1.49512	1.55469	1.86328	1.7373	1.85059	2.05859	2.36914	2.50977	2.51562	2.40625	1.91406	1.68457	1.03613	1.01465	0.978027
364	0.240967	0.544922	0.878906	1.03516	0.737793	0.661133	0.281982	0.157959	0.51123	0.916016	1.08789	1.40723	1.77539	1.48438	1.7666	1.7041	2.01758	2.39453	2.64648	2.77148	2.58594	2.20312	1.61523	1.2002	0.916016	1.10156
365	0.370117	0.529785	0.958984	1.24121	0.983887	0.308105	0.166016	0.136963	0.518066	0.839844	1.26172	1.49609	1.56934	1.8916	1.39258	1.63867	1.96582	2.32422	2.52344	2.5918	2.28711	2.07031	1.49707	1.03516	0.812988	0.945801
366	0.182007	0.49292	0.926758	0.966797	0.820801	0.430908	0.232056	0.165039	0.554199	0.89502	1.20996	1.33691	1.76855	1.37012	1.74023	1.54785	1.87793	2.19727	2.51953	2.56836	2.66406	2.04688	1.41992	0.962891	0.706055	0.812012
367	0.498047	0.420898	0.934082	0.937012	0.85498	0.532227	0.243042	0.229004	0.586914	0.873047	1.13281	1.46387	1.56543	1.8457	1.60059	1.39258	1.89258	2.34375	2.63867	2.82227	2.23633	2.07617	1.51758	0.874023	0.602051	0.817871
368	0.149048	0.455078	0.833984	1.3457	0.896973	0.416992	0.229004	0.443115	0.594238	0.839844	1.20996	1.4873	1.63574	1.68359	1.31641	1.58398	1.64746	2.14648	2.56445	2.48633	2.62305	1.81152	1.4668	0.831055	0.480957	0.693848
369	0.410889	0.588867	0.831055	1.12109	0.952148	0.71582	0.230957	0.142944	0.644043	0.811035	1.08887	1.25684	1.49805	1.34082	1.65234	1.43164	1.79199	2.17773	2.52539	2.58984	2.32031	2.17383	1.36719	0.829102	0.410889	0.583984
370	0.237061	0.324951	1.11621	0.972168	1.11035	0.282959	0.336914	0.085022	0.444092	1.0166	1.20996	1.4668	1.64062	1.83594	1.33203	1.2959	1.67578	2.08789	2.51172	2.79883	2.58008	1.96582	1.37793	0.618164	0.246948	0.583008
371	0.281006	0.308105	0.887207	1.29199	0.882812	0.871094	0.19104	0.469971	0.561035	0.842773	1.04785	1.43555	1.53027	1.21191	1.44043	1.30273	1.62305	2.24023	2.47852	2.49414	2.3457	2.08984	1.34863	0.742188	0.128052	0.51709
372	0.422119	0.405029	1.06738	1.16211	1.13867	0.489014	0.223022	0.0350037	0.462891	1.01367	1.10059	1.19824	1.45801	1.70312	1.12012	1.04102	1.55859	1.99707	2.41016	2.57031	2.62305	2.0332	1.51465	0.665039	0.0599976	0.529785
373	0.346924	0.343994	0.751953	1.15918	0.957031	0.690918	0.399902	0.393066	0.568848	0.905762	1.21777	1.42188	1.57324	1.35352	1.41699	1.13477	1.51367	2.03125	2.51758	2.86133	2.32812	1.87109	1.36816	0.674805	0.150024	0.616211
374	0.249023	0.313965	0.869141	1.16309	0.999023	0.451904	0.212036	0.332031	0.645996	1.07227	1.01367	1.40332	1.43164	1.55957	1.21484	0.981934	1.44531	1.9541	2.43164	2.4043	2.64648	2.25195	1.41699	0.768066	0.266113	0.537109
375	0.319092	0.439941	0.831055	1.43652	1.06445	0.721191	0.18396	0.0800171	0.716797	0.882812	1.16895	1.10352	1.62012	1.49707	1.01172	1.00977	1.37891	1.96289	2.41992	2.74219	2.39453	2.01172	1.53613	0.878906	0.477051	0.673828
376	0.224976	0.351074	1.20898	1.08301	1.13184	0.64209	0.356934	0.433105	0.692871	0.817871	0.991211	1.32227	1.32129	1.27539	1.31934	0.774902	1.33398	1.94629	2.36914	2.75195	2.71289	2.24805	1.53125	0.913086	0.525879	0.755859
377	0.283936	0.35498	0.88623	1.12793	1.2998	0.641113	0.260986	0.207031	0.664062	0.975098	1.06543	1.35156	1.56836	1.58887	0.967773	0.830078	1.19238	1.79297	2.47461	2.50195	2.42383	2.12891	1.60547	1.06543	0.711914	0.907227
378	0.299072	0.403076	1.06738	1.53613	1.04688	0.963867	0.397949	0.388916	0.683105	0.981934	1.20312	1.00684	1.40527	1.11035	1.0752	0.509766	1.14844	1.91504	2.33594	2.74609	2.69531	2.07227	1.68164	1.17578	0.830078	0.957031
379	0.351074	0.400879	0.86084	1.30859	1.30469	0.51709	0.235962	0.519043	0.668945	0.960938	0.866211	1.32715	1.46094	1.60352	0.87793	0.609863	1.09082	1.77246	2.52344	2.78906	2.48633	2.45508	1.77246	1.20801	0.979004	0.936035
380	0.345947	0.386963	0.871094	1.09863	1.16699	1.11816	0.476074	0.346924	0.662109	1.00098	1.1123	1.25586	1.36328	1.28711	1.08594	0.462891	1.03613	1.82227	2.22461	2.48438	2.71875	2.21484	1.81445	1.35059	1.12988	1.15332
381	0.208984	0.373047	0.73584	1.48047	1.18652	0.693848	0.537109	0.378906	0.676758	0.970215	0.920898	0.915039	1.39844	1.30176	0.89209	0.458008	0.98291	1.74414	2.50586	2.85156	2.58984	2.51367	1.90332	1.46094	1.2793	1.25879
382	0.397949	0.38208	1.20898	1.3252	1.25293	0.949219	0.503906	0.617188	0.805176	0.945801	0.984863	1.25684	1.38281	1.56836	0.856934	0.243042	1.02441	1.86133	2.34766	2.84961	2.80273	2.35742	1.98438	1.66504	1.43555	1.43652
383	0.25	0.09198	0.973145	1.33691	1.33789	0.833008	0.602051	0.311035	0.805176	0.979004	1.125	1.1748	1.26562	1.1582	1.06445	0.275879	0.883789	1.83594	2.42773	2.48828	2.73047	2.38281	2.19922	1.7207	1.58984	1.56934
384	0.352051	0.321045	0.916016	1.31934	1.5293	0.928223	0.685059	0.690918	0.911133	0.930176	0.880859	0.833008	1.3916	1.44629	0.798828	0.177979	0.871094	1.76074	2.52344	2.94141	2.83398	2.75781	2.27344	1.96387	1.74414	1.74609
385	0.325928	0.208984	0.866211	1.63965	1.24902	1.18555	0.675781	0.462891	0.937988	1.13477	0.995117	1.09863	1.25781	1.08398	0.898926	0.141968	0.943848	1.71973	2.33008	2.9043	2.91016	2.5332	2.22656	2.04688	1.89941	1.91016
386	0.271973	0.339111	1.04199	1.20117	1.53027	0.853027	0.684082	0.537109	1.04199	1.09961	0.870117	1.1709	1.38965	1.61523	0.961914	0.119019	0.84082	1.78711	2.52148	2.60742	2.88672	2.78516	2.40039	2.14844	2.05469	2.07812
387	0.340088	0.323975	0.773926	1.41504	1.39355	1.33496	0.805176	0.969238	0.783203	1.00684	0.88916	0.681152	1.18457	1.33105	0.961914	0.243042	0.896973	1.86816	2.37109	3.03711	3.04297	2.75977	2.5918	2.30469	2.20508	2.17969
388	0.213989	0.4021	1.18066	1.70312	1.38379	0.850098	0.671875	0.581055	0.898926	1.1543	1.02637	1.03418	1.30859	1.23438	0.900879	0.291992	0.933105	1.70801	2.63867	2.86328	2.9082	2.75	2.65234	2.36133	2.35547	2.21484
389	0.331055	0.196045	1.00977	1.5332	1.51172	1.38086	0.912109	0.835938	0.951172	1.0791	0.76416	0.977051	1.26172	1.57129	0.956055	0.412109	0.931152	1.9043	2.43164	2.85742	3.11523	3.11523	2.69922	2.59766	2.50586	2.46094
390	0.38208	0.262939	0.884766	1.33301	1.57031	1.18555	0.868164	0.838867	0.937988	1.05859	0.916992	0.628906	1.24512	1.08984	1.14062	0.702148	0.980957	1.83594	2.62109	3.0918	3.01172	2.89648	2.88672	2.69531	2.69336	2.62695
391	0.208008	0.396973	1.07715	1.66504	1.76367	1.28125	0.935059	0.716797	1.09668	0.98584	0.78418	0.852051	1.17383	1.5918	0.986816	0.690918	1.13867	2.01367	2.62109	2.92383	3.15039	3.1582	2.86328	2.81836	2.80664	2.64648
392	0.574219	0.290039	0.875977	1.61523	1.4873	1.25488	0.934082	1.10547	1.05273	1.21289	0.922852	0.829102	1.14844	1.24023	1.18262	0.722168	1.14062	1.98145	2.64453	3.00391	3.16016	3.11133	3.06445	3	2.95312	2.88281
393	0.213989	0.182007	1.22266	1.37891	1.88867	1.3623	1.10254	1.05664	1.23242	1.27148	0.828125	0.519043	1.22559	1.50586	1.10938	0.837891	1.23145	2.03516	2.85352	3.19531	3.28516	3.05859	3.14844	3.06641	3.10156	3.03125
394	0.439941	0.129028	1.07812	1.72754	1.62891	1.56836	1.04395	0.958008	1.21582	1.1543	0.712891	0.600098	1.16016	1.53125	1.21777	0.930176	1.36133	2.24023	2.61719	3.04297	3.17773	3.56055	3.26172	3.20703	3.23047	3.25977
395	0.318115	0.0310059	1.125	1.69434	1.72168	1.2793	1.21875	1.30664	1.19727	1.26465	0.848145	0.76123	1.14746	1.45801	1.25684	1.02246	1.45215	2.17773	2.85938	3.13477	3.36719	3.15234	3.32617	3.19727	3.35938	3.39648
396	0.264893	0.0910034	0.785156	1.53711	1.67969	1.75391	1.2041	1.03613	1.21484	1.26855	0.731934	0.340088	1.20996	1.54395	1.40137	1.35742	1.64258	2.17188	2.64648	3.40625	3.38086	3.59375	3.30664	3.45117	3.47656	3.4082
397	0.213013	0.0149994	1.24121	1.71777	1.93066	1.35938	1.32129	1.35059	1.29883	1.26074	0.86377	0.509766	1.04102	1.29102	1.47168	1.3623	1.55273	2.35156	3.00391	3.06445	3.42188	3.41016	3.50391	3.50977	3.5918	3.49609
398	0.316895	0.0750122	0.812988	1.98145	2.03906	1.79199	1.27734	1.49121	1.29297	1.21387	0.768066	0.528809	1.30176	1.79883	1.29785	1.36133	1.67773	2.46289	2.89844	3.37305	3.5293	3.41406	3.65625	3.59961	3.69727	3.61328
399	0.334961	0.194946	1.38867	1.61426	1.75781	1.67285	1.54785	1.23535	1.52441	1.49316	0.687988	0.161987	1.01758	1.55566	1.6748	1.51172	1.85742	2.33594	3.05664	3.49414	3.4043	3.88477	3.69336	3.73633	3.79883	3.84961
400	0.325928	0.156982	1.10938	1.59766	2.20703	1.64453	1.56738	1.57617	1.55566	1.38281	0.833984	0.336914	1.23535	1.50781	1.62891	1.61035	1.89258	2.60156	3.08008	3.17188	3.56445	3.44922	3.59961	3.80078	3.90234	3.72461
401	0.343994	0.477051	1.18652	2.00195	1.90234	1.85742	1.5918	1.46191	1.70312	1.52344	0.801758	0.562988	1.12695	1.95312	1.50684	1.69238	2.08203	2.58594	3.12891	3.60156	3.56055	3.76562	3.80273	3.88672	3.98633	3.97852
402	0.458008	0.177979	1.06055	1.79883	2.05078	1.83984	1.6543	1.52832	1.76953	1.52246	0.907227	0.206055	1.09668	1.49023	1.8291	2.03906	2.22656	2.83594	3.34375	3.59375	3.56055	3.71875	3.80273	3.81445	4.07422	3.98047
403	0.248047	0.582031	1.24219	1.5752	1.96875	2.08008	1.87891	2.00391	1.91602	1.69824	0.821777	0.0999756	1.17383	1.82812	1.94531	2.06055	2.3418	2.85156	3.15039	3.1875	3.70117	3.62695	3.90039	4.03906	4.14062	4.30078
404	0.648926	0.36792	0.853027	2.06836	2.23242	1.87207	1.74121	1.6582	1.70898	1.62402	0.829102	0.600098	1.12793	1.67578	2.01953	2.04492	2.51562	2.85352	3.4043	3.77344	3.62891	3.98047	3.85156	4.07422	4.20312	4.35156
405	0.223999	0.413086	1.4082	1.86426	2.36523	2.2207	1.92871	1.95508	1.8252	1.53223	0.992188	0.430908	1.39355	2.05664	1.87305	2.23047	2.67188	3.15039	3.16211	3.67773	3.69141	3.61133	3.97852	4.02344	4.26562	4.28516
406	0.651855	0.313965	1.18066	1.91016	2.05664	1.98438	2.05078	1.89453	1.97266	1.85352	0.941895	0.5	1.00391	1.94434	2.30859	2.34961	2.69531	3.14062	3.54688	3.2168	3.73438	3.8457	3.82227	4.14844	4.31641	4.32031
407	0.403076	0.302002	1.03906	1.86523	2.54883	2.28516	2.02539	1.89648	1.9043	1.92871	1.17383	0.744141	1.63086	2.01758	2.25977	2.38867	2.83398	3.16797	3.48633	3.85352	3.71875	3.89648	4.00781	4.18359	4.35938	4.49219
408	0.371094	0.383057	1.19531	2.15234	2.21875	2.30273	2.09961	2.34961	2.14844	1.90234	1.05469	0.666016	1.00977	2.17578	2.11914	2.77539	2.97461	3.2832	3.59961	3.70508	3.69531	3.66016	3.9668	4.19531	4.39062	4.4375
409	0.281006	0.405029	1.42188	1.98535	2.36523	2.2168	2.28516	2.30664	2	2.04102	1.18164	0.873047	1.89258	2.00195	2.58789	2.81445	3.10742	3.44141	3.56641	3.44531	3.61719	3.83398	3.91016	4.04688	4.41406	4.37109
410	0.496094	0.653809	0.937012	1.82617	2.25781	2.44727	2.26172	2.28516	2.4082	2.03516	1.3291	0.866211	1.21289	2.37891	2.57617	2.80273	3.13477	3.34961	3.67383	3.89062	3.61523	3.67969	4.03906	4.23438	4.42969	4.52734
411	0.362061	0.475098	1.51953	2.46094	2.49414	2.46875	2.27734	2.50586	2.35742	2.07617	1.32715	1.02832	1.80176	2.35156	2.72461	2.97461	3.43555	3.5957	3.86523	3.61133	3.58594	3.61523	3.68945	4.21875	4.42578	4.43359
412	0.498047	0.548828	1.29785	2.05664	2.74805	2.64453	2.60547	2.3418	2.39062	2.23242	1.56641	1.14941	1.55762	2.26367	2.65234	3.17188	3.43945	3.65625	3.70703	3.60156	3.47266	3.73242	3.82812	4.01953	4.41406	4.70312
413	0.425049	0.629883	1.06934	1.8877	2.32617	2.46484	2.60156	2.62109	2.44531	2.16797	1.46973	1.28516	1.84473	2.91992	3.04297	3.17969	3.59766	3.89844	3.94531	3.74609	3.60156	3.45117	3.81641	4.13672	4.40625	4.70703
414	0.596191	0.720215	1.63477	2.38086	2.92773	2.82617	2.64844	3.05664	2.58984	2.51953	1.70703	1.25195	1.8457	2.5332	3.00977	3.5957	3.72266	3.94336	3.66016	3.62305	3.36914	3.5293	3.76367	4.10156	4.39062	4.5
415	0.35791	0.569824	1.1709	2.04492	2.50391	2.66406	2.71484	2.60742	2.62305	2.43164	1.83105	1.83789	1.93066	2.83203	3.0957	3.7207	3.90625	3.98438	4.07031	3.61719	3.41016	3.33594	3.58008	4.03906	4.36719	4.55469
416	0.763184	0.495117	1.45996	2.23047	2.7168	2.84766	2.9375	2.99414	2.89062	2.49805	1.85645	1.50195	2.30273	2.68164	3.50391	3.60547	4.125	4.19922	4.05859	3.73047	3.22852	3.33594	3.60352	3.88477	4.33984	4.68359
417	0.316895	0.595215	1.49512	2.19727	2.60547	2.98242	2.86523	2.85742	3	2.79492	2.14844	1.81641	1.88086	3.25586	3.33398	3.91797	4.02734	4.35547	4.05859	3.52734	3.43945	3.29883	3.36914	3.94336	4.32031	4.45312
418	0.816895	0.603027	1.44336	2.37891	2.84766	2.82422	3.03906	3.10742	3.16602	2.79297	2.08984	2.3125	2.88672	3.25195	3.57812	3.95117	4.32812	4.18359	4.01172	3.71875	3.07617	2.9668	3.45117	3.87695	4.27734	4.48828
419	0.5	0.547852	1.19727	2.27734	3.09375	3.07812	3.36328	3.56836	3.27734	3.04688	2.41992	1.86621	2.08984	3.07812	3.75781	4.21875	4.36328	4.48438	4.08594	3.67188	3.24219	2.92773	3.22266	3.57227	4.19922	4.48828
420	0.518066	0.467041	1.86621	2.35742	2.62305	3.17969	3.16016	3.17773	3.4375	2.96094	2.41211	2.38672	3.11133	3.83203	4.08594	4.38672	4.55078	4.48438	4.39453	3.42188	2.79492	2.83008	3.12305	3.66406	4.20703	4.39062
421	0.468994	0.646973	1.16113	2.57617	3.27344	3.20117	3.2168	3.47266	3.33789	3.42188	2.52539	2.80273	2.60156	3.31836	3.97656	4.57031	4.71484	4.49219	4.20312	3.73242	3.05859	2.51953	2.84766	3.5625	4.10938	4.60156
422	0.640137	0.61084	1.71191	2.42969	2.83789	3.17773	3.61328	3.58594	3.46875	3.4082	2.85938	2.38086	3.07617	3.99023	4.05469	4.68359	4.85547	4.72266	4.41797	3.53906	2.71875	2.6582	2.84375	3.46875	4.0625	4.51562
423	0.48291	0.839844	1.57031	2.24805	3.0918	3.44922	3.38086	3.55664	3.68555	3.42383	2.81836	2.9043	3.0293	3.82227	4.60938	4.89844	5.01953	4.85938	4.12891	3.40234	2.71094	2.16797	2.5293	3.27734	3.99219	4.26953
424	0.655762	0.633789	1.60059	2.70898	2.95312	3.38086	3.56055	3.875	3.5625	3.53711	3.18945	3.25391	3.3418	4.17188	4.53125	4.92188	5.28125	5.10547	4.58984	3.74805	2.54883	2.00781	2.49805	3.32422	3.94141	4.40234
425	0.521973	0.901855	1.5918	2.20703	3.19531	3.37891	3.80078	4.10156	3.87695	3.63281	2.94141	2.9668	3.67969	4.42969	4.45703	5.28906	5.25391	5.14453	4.58984	3.42383	2.50586	1.92871	2.42188	3.13867	3.90039	4.49609
426	0.742188	0.878906	1.875	2.56836	3.43164	3.64648	3.77734	3.8457	3.62891	3.75391	3.41992	3.42383	3.42969	4.47266	5.21094	5.35938	5.41797	5.23828	4.63672	3.41602	2.29688	1.52832	2.12305	2.9668	3.89648	4.12109
427	0.499023	0.816895	1.43359	2.5918	2.94531	3.63867	3.69141	4.17969	4.28125	3.87305	3.41602	3.80859	4.26953	4.92969	5.01562	5.66016	5.64844	5.41797	4.50781	3.75977	2.3457	1.63867	1.86816	2.88867	3.81445	4.37891
428	0.895996	0.859863	1.79395	2.60547	3.60742	3.68359	4.09766	3.99414	4.13672	4.18359	3.95898	3.55859	3.74219	4.62109	5.38672	5.71484	5.76562	5.65625	4.57031	3.39453	2.12891	1.06055	1.73047	2.83594	3.78906	4.26562
429	0.445068	0.777832	1.61035	2.63281	3.16992	4.02344	4.03125	4.34375	4.29297	4.11719	3.70898	4.00391	4.82812	5.26953	5.24609	5.92188	5.88672	5.39844	5.03125	3.49023	2.04883	0.823242	1.79395	2.82031	3.79297	4.23438
430	1.04492	0.881836	1.54004	2.69336	3.46094	3.58594	4.1875	4.74219	4.37109	4.29688	3.89648	4.34375	4.0625	5.35156	5.96094	6.14453	6.14844	5.82812	4.85547	3.80273	1.94141	0.821777	1.39453	2.74414	3.78516	4.43359
431	0.728027	1.02734	1.88672	2.84961	3.32031	4.01953	4.30469	4.37891	4.53125	4.60547	4.25781	4.10938	4.92578	5.0625	5.81641	6.45312	6.30859	5.78516	5.15234	3.56445	1.95898	0.420898	1.45508	2.88281	3.81641	4.32812
432	0.691895	1.00879	1.95801	2.75977	3.48633	4.02734	4.48438	4.73828	4.61719	4.78906	4.28516	4.77344	4.72656	6.23047	5.73047	6.39453	6.46875	5.89844	4.71875	3.83008	2.06445	0.481934	1.28613	2.72266	3.75391	4.25
433	0.524902	1.11133	1.5918	2.60938	3.74609	4.08203	4.26172	4.52344	4.85156	5.04297	4.875	4.80078	5.22266	5.41797	6.63281	6.85938	6.625	6.17969	5.38672	3.91406	2.21094	0.355957	1.52344	2.67383	3.78906	4.40625
434	0.841797	1.02637	1.95312	2.98633	3.24414	3.89258	4.55859	4.89844	5.02344	4.85156	4.5625	4.92578	5.10156	6.41016	6.39062	6.91016	6.64844	6.39453	5.48438	4	2.0625	0.743164	1.4248	2.75195	3.87695	4.51953
435	0.61377	1.15137	1.8291	2.58008	3.95703	4.22266	4.77344	5.10156	5.17578	5.43359	4.75391	5.37109	5.56641	6.09375	6.76953	6.91016	6.96875	6.46875	5.33594	3.89453	2.53906	0.75	1.2832	2.68359	3.92188	4.16016
436	0.768066	1.26855	1.64355	2.89453	3.4707	4.42969	4.52734	5.04688	5.30859	5.54688	5.16016	5.39844	5.83984	6.57812	6.64453	7.30469	7.18359	6.64844	5.70312	4.34766	2.34375	1.38379	1.96191	2.9668	3.99023	4.64844
437	0.695801	1.18848	2.36133	2.96875	3.78516	4.14844	4.70703	5.16406	5.44531	5.43359	5.22656	5.48828	5.67969	6.86719	7.40234	7.62109	7.38672	6.76172	5.20312	4.39453	2.94531	1.2666	2.00977	3.14648	4.07812	4.44141
438	0.844238	1.09375	1.77734	2.82031	3.66602	4.71484	5.09375	5.19141	5.4375	5.65625	5.78516	6.03516	6.55469	6.66797	7.08594	7.42969	7.44531	6.92969	6.30078	4.26562	2.74805	1.91797	2.24414	3.44141	4.18359	4.61719
439	0.804199	1.2207	1.88477	2.84961	3.74414	4.15625	4.85938	5.3125	5.57031	5.58984	5.39844	6.01172	6.03906	7.55469	7.24609	8.0625	7.79297	7.25781	6.06641	4.875	3.48828	2.31445	2.16016	3.44922	4.30078	4.78906
440	0.792969	1.30078	2.04492	3.13867	4.04688	4.62891	4.85938	5.55859	5.79297	5.75	5.74609	6.06641	7.03906	6.97266	8.14062	8.03125	7.91406	6.89453	6.22266	4.91016	3.04883	2.18555	2.75977	3.56641	4.46484	4.61328
441	0.958008	1.12793	2.00195	3.07031	3.50977	4.51562	5.33203	5.80859	5.59766	5.98047	6.07031	6.65625	6.30469	7.89062	7.64844	8.04688	8.03125	7.5625	6.03906	4.85938	4.04688	2.99219	2.97266	3.93359	4.58594	4.85938
442	0.746094	1.07031	1.91699	3.03516	4.24219	4.68359	5.03125	5.54688	5.90234	6.01953	6.06641	6.58594	7.46875	7.76172	8.01562	8.42969	8.20312	7.41016	6.78125	5.40234	3.39844	2.81055	3.57227	3.69922	4.73047	5.1875
443	1.22266	1.19922	2.51758	3.00781	3.76953	4.41016	5.11719	5.81641	5.56641	6.30469	6.57422	6.69141	6.87109	7.53906	8.36719	8.89062	8.32812	7.65625	6.83984	5.53125	4.47266	3.58008	3.30078	4.05469	4.88281	4.96094
444	0.77002	1.0918	1.86816	3.21875	4.01562	4.69141	5.46094	5.60156	6.38672	6.23438	6.22656	7.24219	7.72266	8.8125	8.82812	8.39844	8.5625	7.91016	6.66797	5.40625	4.03906	3.97266	3.7793	4.49609	5.04297	5.35938
445	0.888184	1.15137	2.14648	2.91016	3.9707	5.01953	5.35547	5.91797	6.11328	6.40234	6.88281	7.1875	7.25	7.79688	8.47656	9.20312	8.45312	8.21875	7.125	5.95703	5.02734	3.69336	4.22656	4.89062	5.11328	5.28906
446	0.88623	1.32422	2.11328	3.2168	3.98438	4.67578	5.1875	6.3125	6.37891	6.79297	6.85938	7.33594	7.96094	9.03125	8.49219	9.08594	9.0625	8.17188	6.60547	6.30859	4.59375	4.65234	4.23438	4.96875	5.35938	5.30469
447	0.819824	1.21289	2.1582	3.32422	4.27344	5.03516	5.65625	5.91406	6.42188	6.82031	7.00391	7.73828	8.03906	8.29688	9.42969	9.0625	8.71094	8.38281	7.88672	5.91406	5.42969	4.32812	4.92969	5.07031	5.50391	5.52734
448	0.937988	1.39844	2.24609	2.88477	3.72656	4.60156	5.59766	6.26172	6.53125	7.22656	7.31641	7.70312	7.90234	9.03906	8.99219	9.39844	9.13281	8.47656	7.64453	6.66406	5.48828	5.21484	4.94922	5.55859	5.66797	5.73047
449	0.87793	1.2998	2.53906	3.27734	4.46875	4.96484	5.66016	5.98438	6.62891	7.05078	7.05469	7.88672	8.70312	9.15625	8.9375	9.92188	9.32812	8.60938	7.64844	6.99219	5.44141	5.4375	5.39453	5.17969	5.82812	5.61328
450	1.01758	1.41211	2.1543	3.39844	4.00391	4.85547	5.4375	6.34766	6.74219	7.66406	7.65234	8.25	8.09375	8.67969	10.1094	9.38281	9.45312	8.96875	7.5625	6.72266	6.3125	5.08984	5.11719	5.52734	5.95312	5.95312
451	0.967773	1.28516	2.26367	3.19141	4.20703	5.13281	5.93359	6.50781	6.91016	7.32812	7.61719	8.16406	9.07031	10.0156	9.46094	10.0938	9.60938	8.53906	8.17188	7.375	5.99219	6.20703	5.97266	6.01172	6.10547	6.28906
452	0.90918	1.43848	2.10547	3.17773	4.21094	4.89062	5.51562	6.37109	6.99609	7.39844	7.71875	8.0625	8.35156	8.78906	9.92188	9.92188	9.78906	9.28125	8.25781	7.28906	6.90234	5.65625	5.99609	6.44141	6.25391	6.01953
453	1.27734	1.49414	2.16797	3.54492	4.13281	4.94922	5.74609	6.51562	7.09375	7.35156	7.99609	8.79688	9.47656	10.2266	9.5625	9.89062	9.83594	9.03906	8.41406	7.37891	6.39844	6.44531	6.375	6.45312	6.39453	6.49609
454	0.937988	1.51465	2.59961	3.33203	4.44141	5.44141	6.13281	6.28906	7.16016	7.39844	7.65234	8.27344	8.69531	9.41406	10.5469	10.2188	9.94531	9.28125	8.46875	7.96875	7.32812	6.72266	6.07422	6.50781	6.52734	6.34766
455	1.36426	1.6123	2.41602	3.29102	3.8457	4.86328	5.71094	6.61719	7.16406	7.52344	8.35938	8.92188	9.66406	9.96094	9.95312	10.7031	10.0781	9.50781	8.14844	7.70312	6.8125	6.32812	6.66406	6.92578	6.65234	6.34766
456	1.00977	1.49609	2.28906	3.37305	4.62891	5.34766	5.72656	6.73438	7.25391	7.67969	8.22656	8.72656	8.96875	10.1406	9.8125	10.1016	10.1562	9.80469	9.28125	7.82422	7.71875	7.00781	6.85156	6.40625	6.76172	6.55469
457	0.893066	1.66602	2.33789	3.50781	4.16406	4.88281	6.22656	6.90234	7.38672	7.82812	8.28906	8.84375	9.78125	9.73438	10.9766	10.6797	10.1719	9.58594	9.03906	8.57812	7.14844	7.23438	7.32031	6.65234	6.86328	6.64453
458	0.766113	1.76465	2.3125	3.12695	4.31641	5.21094	5.83203	6.65234	7.11719	7.75391	8.46094	9.25781	9.61719	10.8906	10.3125	10.4766	10.3594	9.70312	8.85938	7.69922	8.03906	7.07422	6.67188	7.13281	6.95312	6.71484
459	1.0459	1.60254	2.26172	3.54297	4.36719	5.09766	5.79688	6.80078	7.30078	7.80859	8.16406	8.99219	9.41406	9.80469	10.6484	10.4375	10.375	9.71875	8.64844	8.73438	7.38281	7.53516	7.1875	7.46875	6.99219	6.97656
460	0.900879	1.70801	2.91602	3.52539	4.17969	5.23828	6.23047	6.5625	6.91406	8.17969	8.86719	9.14844	10.125	10.5156	10.2812	10.7188	10.3828	9.72656	9.28906	8.64844	8.29688	7.01953	7.48438	7.42188	7.07422	6.89844
461	1.10645	1.75488	2.33594	3.20117	4.51562	5.13672	5.98828	6.66406	7.71484	8.13281	8.66406	9.42188	9.47656	10.3672	11.1875	11.125	10.2344	10.0391	9.20312	7.89062	7.52344	7.76172	7.01953	7.39062	7.12109	6.70312
462	1.13965	1.87109	2.28906	3.44922	3.92773	4.97656	5.83594	7.11719	7.35156	8.41406	8.6875	9.27344	10.1016	9.88281	10.3906	10.5391	10.0625	9.53906	9.38281	8.92969	8.46875	7.83594	7.77344	7.61328	7.15625	7.24609
463	1.20703	1.60352	2.46289	3.69141	4.66406	5.65234	6.15625	6.63672	7.625	8.07812	8.8125	9.28125	9.54688	11.1328	10.2969	10.8672	10.5391	10.1875	9.15625	8.86719	7.41797	7.66406	7.59766	6.99219	7.17578	6.88672
464	0.976074	1.65527	2.44531	3.48242	4.24219	4.98438	6.04297	6.99609	7.5625	8.625	8.49219	9.52344	10.3047	9.73438	11.3828	10.6719	10.5078	9.83594	8.98438	8.05469	8.33594	7.94922	7.78516	7.09375	7.22266	6.79297
465	1.42285	1.57129	2.53125	3.41016	4.32422	5.46094	5.94141	6.57031	7.56641	8.64844	9.10156	9.44531	9.64062	11.1484	10.4219	10.5938	10.6016	10.0078	9.78125	8.98438	7.90625	7.31641	7.15234	7.51172	7.16406	6.75781
466	0.99707	1.50391	2.89453	3.50586	4.42188	4.92969	6.15625	6.78125	7.62109	8.19531	8.90625	9.35156	10.2344	10.0938	10.6172	10.8125	10.5469	10.0781	9.57812	8.9375	8.40625	8.01562	7.77344	7.73438	7.13672	6.90625
467	1.59766	1.6084	2.42969	3.55469	4.15625	5.17969	6.39844	6.98047	7.56641	8.28906	8.89062	9.57031	10.1094	10.5703	10.9531	11.1172	10.6094	10.2734	9.125	8.10938	7.96484	7.90234	7.73047	7.51562	7.09375	6.89453
468	1.10547	1.52539	2.4668	3.23633	4.49219	5.12891	5.78516	7.03125	7.66016	8.04688	8.94531	9.5	9.88281	10.6016	11.1719	10.5234	10.5703	9.88281	8.84375	8.90625	8.25	7.76172	7.80078	7.41016	7.03516	7.11719
469	1.00977	1.65234	2.44922	3.55078	3.91016	5.17969	5.87109	6.78125	7.62109	8.14062	8.67188	9.35938	10.2656	9.96875	10.4844	10.6328	10.4297	9.83594	9.375	8.85156	8.20312	7.89062	7.03906	7.45703	6.96484	6.73828
470	0.798828	1.80664	2.51562	3.56836	4.57812	5.21875	6.35156	6.71875	7.64844	8.10938	9.16406	9.39062	9.86719	10.9141	10.1797	10.4453	10.3672	9.71875	9.23438	7.96094	7.74219	7.21484	7.48047	6.78906	6.875	6.56641
471	1.25	1.79297	2.65625	3.24414	4.23828	4.81641	5.70703	6.48438	7.61328	8.17969	8.9375	9.32031	10.2734	9.75	11.0703	10.4219	10.2031	9.59375	9.28906	8.74219	8.3125	8.03906	7.69531	6.71484	6.72656	6.86328
472	0.983887	1.69434	2.89453	3.45117	4.23438	5.60938	5.78906	7.00391	7.5625	8.19531	8.88281	9.71875	9.75	10.8359	10.2266	10.4141	10.1406	9.78125	8.78906	8.58594	7.64844	7.67578	7.02344	7.04688	6.61328	6.46484
473	1.18066	1.74316	2.56836	3.51953	4.38281	4.8125	6.28906	6.90234	7.56641	7.96875	8.84375	9.13281	9.82812	9.99219	9.98438	10.6719	9.86719	9.25	8.73438	7.96484	8.07031	6.9375	6.91406	7.07031	6.50781	6.29688
474	1.27539	1.82422	2.52734	3.38281	4.03906	5.26172	5.71484	6.64062	7.55859	8.0625	8.60156	9.40625	9.5	9.76562	10.9375	10.1016	10.1328	9.64062	9.20312	8.61719	7.35938	7.38672	7.01172	6.80469	6.36719	6.03906
475	1.4082	1.80078	2.37695	3.2832	4.35547	4.82422	5.57812	6.74219	7.23828	8.17188	9.07031	9.57812	9.99219	10.5469	10.0859	10.0625	9.54688	9.22656	8.89844	7.67188	7.77344	6.56641	6.88672	6.59375	6.21484	5.94141
476	1.08496	1.81738	2.53711	3.49219	3.79883	4.94922	6.09375	6.34375	7.25781	8.0625	8.69531	8.9375	9.32812	9.26562	10.1016	9.85938	9.70312	9.27344	8.36719	7.74219	7.0625	7.33594	6.16016	6.44922	6.01172	6.06641
477	1.51074	1.9082	2.93359	3.46094	4.39453	5	5.66797	6.37109	6.87891	8.23438	8.6875	9.17969	9.75781	10.2578	9.61719	9.6875	9.64062	9.17969	8.00781	8.07031	7.44922	6.84375	6.62891	5.84766	5.84375	6.13281
478	1.0293	1.75684	2.54297	3.29688	4.10547	4.83203	5.44922	6.75391	7.47656	8.02344	8.60938	9.3125	9.42969	9.17969	10.2969	9.89062	9.42188	9.23438	8.35156	7.09766	6.65625	6.05859	6.18359	5.62109	5.78516	5.60938
479	1.67285	1.86914	2.58594	3.36914	4.05078	4.99219	5.90625	6.25391	7.09375	8.39844	8.34375	8.70312	9.28125	9.59375	9.38281	9.50781	9.26562	8.75	8.19531	7.26172	7.05469	6.55859	6.07422	5.85547	5.55859	5.64844
480	1.27539	2.02148	2.4668	3.47852	4.20703	4.50391	5.625	6.51172	7.29297	7.76562	8.72656	8.80469	9.39844	9.32812	9.14062	9.66406	9.17188	8.57031	8.11719	7.50781	6.22266	5.61719	5.43359	5.67188	5.39453	5.30469
481	1.00195	1.89453	2.46094	3.08789	3.85352	5.34766	5.24609	6.03516	7.10156	7.66406	8.3125	9	9.00781	8.78125	9.85938	8.89062	8.98438	8.32812	7.43359	6.44922	6.61328	6.34766	5.65625	5.42578	5.23047	5.08594
482	0.88916	2.09766	2.55078	3.31445	4.10156	4.4375	5.65234	6.10156	6.99609	7.44531	8.32812	8.375	9	9.39062	9.0625	8.83594	8.77344	8.14844	7.51953	7.05078	5.81641	5.71484	5.42969	5.125	4.84375	4.75781
483	1.29785	2.14258	3.00195	3.37109	3.58008	4.80859	5.55469	6.26562	6.99219	7.36328	8.15625	8.46875	8.58594	8.28906	8.95312	8.64844	8.60938	8.14844	7.67969	6.72266	6.07812	4.99609	5.12891	4.89844	4.80078	4.64844
484	1.03711	1.76367	2.49805	3.17969	4.14453	4.55859	5.30859	6.21875	6.80078	7.23047	7.93359	8.61719	8.90625	9.14844	8.60938	8.8125	8.41406	7.72656	7.43359	5.82422	5.20312	5.37891	4.46484	4.39062	4.62109	4.39062
485	1.28516	1.91797	2.38867	3.16211	3.85938	4.50781	5.02344	6.00391	6.80469	7.26172	8.21875	8.02344	8.20312	8.07812	9.0625	8.44531	8.14844	7.82812	6.73828	6.375	5.59375	4.46094	4.55469	4.08594	4.42969	4.42188
486	1.28223	1.65137	2.50586	3.32422	3.80664	4.51953	5.55469	5.91797	6.64062	7.22266	7.64062	8.0625	8.6875	8.35938	8.07031	8.45312	8.03906	7.44141	6.60156	6.13281	5.12891	5.07812	4.3125	4.23828	4.18359	4.44141
487	1.43555	1.73535	2.48828	3.20117	3.91992	4.34375	4.86328	5.68359	6.60547	7.01953	7.78125	8.17969	7.92188	8.125	7.84766	7.71875	7.74609	7.39062	6.45703	5.22266	4.99609	4.43359	3.75977	3.95898	3.95508	3.95898
488	1.19922	1.55957	2.7207	3.12695	3.57812	4.71484	4.86719	5.50391	6.48828	6.875	7.44922	7.60547	8.17188	7.64844	8.40625	7.61328	7.51172	7.17969	6.65625	5.67188	4.91016	3.86914	3.98438	3.71484	3.73438	3.92969
489	1.42969	1.87598	2.79492	3.14648	3.7832	3.84375	5.37109	5.89453	6.38672	7.01172	7.58594	7.66406	7.79297	8.05469	7.54297	7.41406	7.15234	7.11719	6.42578	5.55078	4.32812	4.09766	3.4668	3.39062	3.51562	3.60742
490	1.09766	1.5127	2.50586	3.34766	3.27344	4.94141	4.76172	5.33594	6.30469	6.76172	7.35547	7.72266	7.57422	7.11328	7.33594	7.52344	6.80469	6.69531	5.65625	4.75391	4.58203	3.24023	3.32617	3.14258	3.30273	3.34766
491	1.7207	1.75781	2.43945	2.88477	3.79297	3.81055	4.55078	5.55859	6.18359	6.78516	7.12109	7.12891	7.55859	7.37109	7.55469	7.15625	6.98047	6.43359	5.84375	5.02734	3.98242	3.74414	2.75391	2.79297	3.0957	3.14062
492	1.27148	1.79297	2.37695	3.02148	3.54492	4.24609	5.11328	5.17969	5.87891	6.48047	7.13672	6.98047	7.17578	6.85938	7.40625	7.06641	6.69141	6.18359	5.79688	4.86719	4.05469	3.15039	2.88281	2.5	2.89453	3.04688
493	1	1.90332	2.48438	3.0293	3.43945	4.11328	4.51562	5.04688	5.76953	6.71875	6.73828	7.20312	7.0625	6.60547	6.67578	6.41797	6.54688	6.02344	5.58984	4.19531	3.52734	2.58203	2.43555	2.56445	2.70508	2.93555
494	0.905762	1.75586	2.59961	2.89453	3.54883	3.93164	4.30078	5.32422	5.47266	6.58984	6.89844	6.63672	6.76562	6.80078	6.35156	6.38672	6.37891	5.94531	4.99219	4.45312	3.54297	2.86328	2.27734	2.23828	2.50391	2.79492
495	1.19629	1.7959	2.73438	2.9707	3.25	3.97656	4.74609	4.91406	5.79297	6.04688	6.60938	6.62109	6.78125	6.04297	6.69531	6.1875	6.17969	5.625	4.82812	4.18359	3.04297	2.15625	1.86328	2.11133	2.30078	2.59961
496	1.0459	1.89844	2.47266	2.99414	3.35938	3.65625	4.38672	5.09375	5.46484	5.91016	6.42188	6.51562	6.28906	6.42969	6.01953	5.76562	5.87891	5.60156	4.87891	3.76367	3.20508	2.43164	1.77148	1.80273	2.01172	2.52148
497	1.22266	1.81641	2.38281	2.91406	2.93164	4.11719	4.09766	4.63281	5.57031	5.67578	6.39844	6.24219	6.53125	5.58984	5.62891	5.875	5.70312	5.23828	4.83594	4.08594	2.66406	2.0293	1.60742	1.58203	1.79492	2.4082
498	1.26172	1.80176	2.24609	2.85156	3.36523	3.21875	4.37109	4.55078	5.30469	5.69141	6.01562	6.10156	5.91406	5.82422	6.07812	5.52734	5.49219	5.17578	4.63672	3.30664	2.85938	1.54395	1.29688	1.47559	1.81543	2.23828
499	1.2998	1.80371	2.47266	2.85352	3.15625	4.22656	4.20703	4.6875	5.15234	5.37891	6.12109	5.99609	6.03125	5.46875	5.46875	5.05859	5.18359	4.92188	4.03516	3.49609	2.28711	1.81641	1.04199	1.16016	1.69043	2.08398
500	1.22559	1.71777	2.72266	3.00391	2.99609	3.17383	3.70117	4.60938	5.10938	5.42969	5.86719	5.76172	5.67188	5.17578	5.07812	4.99609	4.97266	4.85156	4.21875	3.48438	2.55078	1.21094	0.871094	1.24414	1.55566	1.87988
501	1.13574	1.85059	2.26367	2.53711	3.10742	3.51953	4.08203	4.43359	4.875	5.29297	5.6875	5.54297	5.53516	5.09766	4.90625	4.80859	4.73047	4.56641	4.14453	2.87305	2.05078	1.38184	0.71582	1.07422	1.46777	1.94141
502	1.39844	1.97168	2.34961	2.7207	2.83594	3.44922	4.07812	4.29688	4.8125	4.98438	5.63672	5.58984	5.36328	4.64062	4.99609	4.48047	4.61328	4.27734	3.90234	3.12695	2.21289	1.22559	0.440918	1.04883	1.39746	1.7793
503	1.21875	1.82812	2.23828	2.75195	2.91797	3.22266	3.70312	3.98047	4.58594	4.99609	5.26172	5.17578	5.06641	4.88672	4.35938	4.53906	4.29688	4.12109	3.74805	3.08008	1.92285	0.97998	0.428955	0.879883	1.38184	1.7334
504	1.42383	1.91016	2.21289	2.38672	2.51953	3.30469	3.45703	3.8125	4.53906	4.85938	5.23438	5.03125	4.78906	4.14062	4.23438	4.24219	4.17969	4.04688	3.36914	2.56445	1.98828	1.05566	0.218018	0.807129	1.31641	1.71777
505	0.987793	2.02148	2.39648	2.64062	2.89648	2.95703	3.82617	4.1875	4.38672	4.69922	5.01953	5.14062	4.71094	4.24219	4.31641	3.77344	4.08594	3.87891	3.69336	2.94336	1.86133	0.76709	0.0310059	0.704102	1.29102	1.74219
506	0.88623	1.74121	2.57812	2.75391	2.71484	3.46289	3.37109	3.67188	4.28516	4.65234	5.09375	4.66016	4.59766	4.0625	3.87305	3.69922	3.78711	3.79883	3.42383	2.68555	1.88184	0.844238	0.253906	0.826172	1.30371	1.64355
507	0.986816	1.74609	2.20703	2.42773	2.54297	2.59766	3.14844	3.85547	4.17188	4.51953	4.94531	4.5625	4.22266	3.66992	3.48828	3.53711	3.60547	3.61719	3.25391	2.31055	1.78027	0.972168	0.318115	0.932129	1.30273	1.69824
508	0.99707	1.58398	2.10352	2.51172	2.62109	3.01953	3.71875	3.57812	4.01562	4.62891	4.64844	4.62891	4.35156	3.5918	3.51953	3.27148	3.50195	3.36523	2.85938	2.75586	1.82422	0.994141	0.476074	1.00684	1.30859	1.52637
509	1.07812	1.53516	2.15625	2.48047	2.375	2.69727	3.05078	3.26367	3.7793	4.125	4.48828	4.26562	3.90039	3.20703	3.48633	3.29688	3.35742	3.33008	3.0293	2.42578	1.7627	0.850098	0.582031	1.06641	1.32129	1.4541
510	1.14648	1.36426	2.15234	2.51953	2.45703	2.60352	2.87695	3.45117	3.62305	3.93945	4.3125	4.03125	3.95508	3.37305	2.81445	3.07031	3.09961	3.09961	3.05859	2.12305	1.71094	1.05469	0.733887	1.08594	1.33887	1.49805
511	1.17383	1.70898	2.45312	2.2832	2.07812	2.75586	3.21094	3.32031	3.44922	3.74414	4.32422	4.12109	3.64844	2.89258	2.79688	2.68945	3.01367	3.04102	2.75977	2.54688	1.72656	1.06836	0.918945	1.14453	1.36035	1.42188
512	1.07129	1.37598	2.2793	2.33984	2.38086	2.46289	3.02344	3.26562	3.54297	3.75391	4.25391	4.03906	3.54688	2.9082	2.80859	2.56836	2.85938	2.91211	2.66602	2.3125	1.64258	1.12793	0.96582	0.954102	1.38281	1.44824
513	0.974121	1.57129	2.13086	2.37305	2.24805	2.62109	2.62891	3.00195	3.3125	3.43555	3.95508	3.56641	3.38477	2.56836	2.44336	2.36719	2.66797	2.68164	2.45508	2.16992	1.75391	1.3252	1.02832	1.24023	1.44922	1.50879
514	1.18457	1.6416	2.06055	1.94824	2.06055	2.20508	2.96875	2.82617	3.34375	3.42188	3.76562	3.71484	3.26562	2.47852	2.11523	2.23828	2.5957	2.60352	2.68945	2.30078	1.65918	1.16406	1.04395	1.40039	1.47168	1.5332
515	0.999023	1.55859	1.9668	2.25	2.12305	2.66211	2.81445	2.91797	3.09375	3.36328	3.6543	3.66992	2.86719	2.38281	2.34375	2.26367	2.38477	2.5918	2.63281	2.10742	1.77344	1.32812	1.32324	1.40918	1.45898	1.49512
516	1.26465	1.54199	2.14648	2.38281	1.92383	1.89062	2.44531	2.87695	2.95117	3.19336	3.63867	3.18945	2.88086	1.94141	2.10938	2.10742	2.25	2.46875	2.35742	2.08008	1.64062	1.47754	1.28711	1.50684	1.48438	1.58301
517	0.977051	1.6416	2.17383	2.0293	1.9668	2.23633	2.5918	2.77148	2.90625	3.03125	3.62695	3.3125	2.80859	2.2207	1.64648	1.76465	2.08984	2.39453	2.12305	2.14648	1.86426	1.38086	1.34375	1.52734	1.50781	1.39941
518	0.866211	1.56055	2.17969	2.10352	1.63184	2.03906	2.54102	2.63672	2.72852	3.02344	3.33008	3.29883	2.55664	1.75391	1.6416	1.68652	1.94141	2.35547	2.23828	1.98633	1.64746	1.63281	1.41016	1.52734	1.50781	1.47461
519	0.474121	1.52344	2.00781	2.03711	1.8916	1.8584	2.2832	2.41211	2.62695	2.83203	3.19922	2.91992	2.60547	1.86914	1.57324	1.4502	1.92969	2.12305	2.37891	2	1.84082	1.44727	1.68945	1.29395	1.52832	1.43457
520	0.815918	1.58398	1.92285	2.01953	1.76465	2.08984	2.36914	2.2207	2.40625	2.74805	3.05469	2.85352	2.28906	1.4668	1.33789	1.49414	1.80762	2.13867	2.12109	2.07812	1.74219	1.68164	1.50879	1.59766	1.59766	1.38965
521	0.704102	1.42578	1.83008	1.95703	1.61914	1.80469	2.37109	2.41406	2.38281	2.60547	3.05469	2.96875	2.40234	1.39355	1.04297	1.45508	1.68848	1.94336	1.98828	1.83105	1.85547	1.67871	1.45117	1.73047	1.57715	1.56836
522	0.925781	1.41113	2.10742	1.93457	1.61426	1.85645	2.23633	2.2168	2.23242	2.68555	3.07617	2.62305	2.1582	1.53125	1.31348	1.37012	1.66406	1.80957	1.88965	2.09961	1.81445	1.56641	1.76172	1.69531	1.625	1.46875
523	0.945801	1.51074	2.17578	1.94629	1.46875	1.49512	1.94238	2.3125	2.18359	2.53711	2.81055	2.55273	2.10938	1.0293	1.01074	1.10352	1.57812	1.85938	2.08594	1.88086	1.83008	1.83105	1.66504	1.77539	1.64258	1.55762
524	0.87207	1.67383	1.76367	1.57422	1.50684	1.91113	2.31641	2.02734	2.08203	2.27539	2.68945	2.67773	1.95996	1.26562	0.650879	1.05078	1.37695	1.66699	2.08008	1.76953	1.8457	1.63086	1.6709	1.78613	1.65918	1.51074
525	0.699219	1.49609	1.82617	1.92285	1.2168	1.31641	1.93457	1.875	1.94824	2.06445	2.56055	2.36523	1.91309	0.900879	0.839844	0.845215	1.45996	1.66797	1.75977	2.03125	1.81738	1.83398	1.72656	1.74902	1.6748	1.55859
526	0.887207	1.52148	1.78809	1.78027	1.41309	1.50781	1.72852	1.91895	1.81543	2.01367	2.48828	2.29297	1.61328	0.960938	0.661133	0.992188	1.39062	1.69141	1.69727	1.84277	1.66113	1.84375	1.87793	1.49805	1.69043	1.52441
527	0.719238	1.6582	1.78613	1.69336	1.29395	1.46582	2.13086	1.87012	1.66406	2.10352	2.61328	2.44336	1.69238	0.824219	0.451904	0.846191	1.31641	1.60547	1.69531	1.65137	1.98047	1.6582	1.7666	1.80469	1.70312	1.54004
528	0.946777	1.41504	2.00391	1.6748	1.24805	1.17383	1.72168	1.87793	1.60254	1.78418	2.41211	2.14453	1.68848	0.686035	0.521973	0.921875	1.21484	1.57129	1.97266	1.98145	1.7207	1.9248	1.7832	1.8916	1.75098	1.5332
529	0.740234	1.42773	1.93066	1.62988	1.12207	1.51465	1.56055	1.70801	1.58008	1.7998	2.24219	2.08008	1.47168	0.875	0.383057	0.808105	1.1582	1.64844	1.6543	1.72852	1.93848	1.70801	1.80176	1.83105	1.73926	1.43457
530	0.620117	1.27246	1.70801	1.63281	1.10254	1.17676	1.76074	1.54785	1.42676	1.7207	2.18555	2.24219	1.62012	0.544922	0.329102	0.689941	1.11816	1.42578	1.53516	1.58203	1.69824	1.88184	2.00977	1.89258	1.74707	1.7207
531	0.25293	1.12207	1.64355	1.61719	1.00098	1.29395	1.76758	1.55664	1.41016	1.5791	2.08594	1.91309	1.40918	0.680176	0.19104	0.562012	1.06641	1.44043	1.50684	1.94238	1.92383	1.91699	1.76465	1.89746	1.73242	1.62402
532	0.556152	1.15039	1.66309	1.52148	0.800781	0.924805	1.50977	1.55859	1.22656	1.54395	2.23828	1.91406	1.44922	0.49292	0.245972	0.724121	1.0293	1.28027	1.66895	1.62695	1.67383	1.67285	1.82812	1.81641	1.77148	1.58691
533	0.416992	1.3457	1.70801	1.57324	1.04102	1.28613	1.59961	1.57031	1.12598	1.45508	2.04883	1.88184	1.31543	0.569824	0.280029	0.586914	1.02344	1.19922	1.65039	1.51074	1.82324	1.94141	1.83691	1.58301	1.77344	1.60645
534	0.597168	1.13086	2.00586	1.37109	0.901855	0.808105	1.62402	1.47266	1.08789	1.3623	1.94336	1.94531	1.36719	0.519043	0.282959	0.766113	0.960938	1.20703	1.41504	1.83203	1.71094	1.91699	1.99805	1.87695	1.7334	1.70898
535	0.644043	1.23145	1.6748	1.41992	0.888184	0.903809	1.38086	1.4082	1.00293	1.30762	1.875	1.74609	1.24609	0.550781	0.112	0.673828	0.919922	1.13574	1.33984	1.59375	1.79004	1.68262	1.67969	1.90625	1.76367	1.59277
536	0.631836	1.32129	1.625	1.46094	0.664062	1.02734	1.45605	1.10352	0.879883	1.32227	1.83984	1.77344	1.21875	0.538086	0.2771	0.637207	0.895996	1.12305	1.32031	1.63867	1.69727	1.89453	1.80762	1.8418	1.76074	1.61035
537	0.446045	1.21777	1.57715	1.35645	0.786133	0.647949	1.50879	1.27832	0.714844	1.32422	1.89746	1.82715	1.18262	0.574219	0.322021	0.528809	0.896973	1.15332	1.63965	1.54102	1.76172	1.62402	1.92871	1.89062	1.75586	1.54883
538	0.555176	1.23926	1.50195	1.3877	0.592773	1.09375	1.36914	1.21191	0.708008	1.15039	1.78223	1.64844	1.18457	0.416016	0.446045	0.619141	0.791992	1.08398	1.29102	1.50879	1.6123	1.88672	1.75781	1.86328	1.75488	1.60156
539	0.378906	1.29492	1.76074	1.30859	0.471924	0.742188	1.25	1.36426	0.595215	1.06934	1.77148	1.67383	1.30566	0.703125	0.198975	0.512207	0.837891	1.04785	1.19531	1.55664	1.67676	1.85938	1.79199	1.75781	1.74609	1.79102
540	0.594238	1.21875	1.70508	1.32422	0.712891	0.859863	1.37109	1.14648	0.567871	1.00781	1.64746	1.7373	1.06836	0.692871	0.478027	0.720215	0.805176	1.19141	1.15918	1.42383	1.65625	1.60254	1.76074	1.56738	1.77734	1.63672
541	0.505859	1.18359	1.5918	1.25	0.509766	0.583008	1.32617	1.0498	0.504883	1.16699	1.625	1.58398	1.27734	0.536133	0.62207	0.644043	0.751953	0.967773	1.32617	1.40723	1.61523	1.80859	1.85938	1.80371	1.7207	1.60059
542	0.333984	1.21777	1.51758	1.24805	0.620117	0.88916	1.16113	1.03906	0.397949	0.87793	1.68848	1.64355	1.11621	0.791992	0.316895	0.624023	0.736816	0.987793	1.31152	1.47168	1.58984	1.53613	1.67871	1.81543	1.7041	1.6582
543	0.10199	1.12305	1.44727	1.33398	0.293945	0.563965	1.40332	1.03711	0.386963	0.88916	1.64648	1.63184	1.23633	0.500977	0.567871	0.599121	0.687012	0.845215	1.05566	1.34961	1.59668	1.78516	1.71875	1.71484	1.68457	1.6543
544	0.204956	1.11914	1.41113	1.10547	0.544922	0.410889	1.21777	1.17969	0.280029	0.908203	1.58301	1.55664	1.12988	0.876953	0.580078	0.529785	0.650879	0.787109	1.02734	1.31543	1.54102	1.74902	1.67773	1.74805	1.66406	1.56934
545	0.253906	1.35059	1.73047	1.17676	0.290039	0.875977	1.08496	1.04395	0.282959	0.923828	1.59766	1.63086	1.0498	0.588867	0.641113	0.471924	0.609863	0.698242	1.03516	1.44922	1.54688	1.49121	1.78906	1.72266	1.60645	1.54883
546	0.344971	1.16699	1.6543	1.18066	0.234009	0.462891	1.17578	0.948242	0.223999	0.87207	1.5	1.59863	1.31445	0.884766	0.441895	0.676758	0.569824	0.713867	1.30957	1.22754	1.48926	1.68066	1.53809	1.5918	1.62598	1.51855
547	0.385986	1.19727	1.33496	1.02148	0.499023	0.773926	1.2666	1.00391	0.125977	0.868164	1.57324	1.56641	1.11914	0.969238	0.687012	0.615234	0.507812	0.672852	0.966797	1.27246	1.3418	1.5127	1.63477	1.46289	1.59766	1.5293
548	0.323975	1.1748	1.37891	1.32129	0.166016	0.598145	1.04102	0.934082	0.165039	0.878906	1.52246	1.59668	1.25293	0.683105	0.791992	0.562988	0.465088	0.658203	0.869141	1.35645	1.58105	1.55273	1.57422	1.60352	1.56738	1.6543
549	0.419922	1.29688	1.38184	1.07129	0.51123	0.694824	1.16406	0.925781	0.16394	0.834961	1.55371	1.62012	1.20703	1.01758	0.466064	0.515137	0.406982	0.634766	0.896973	1.23242	1.30176	1.60352	1.49316	1.59277	1.53418	1.49023
550	0.224976	1.14844	1.4502	1.12695	0.182007	0.596191	1.20801	1.13281	0.217041	0.932129	1.56934	1.49023	1.34766	0.688965	0.726074	0.474121	0.381104	0.595215	1.00488	1.10352	1.52148	1.36328	1.52441	1.50293	1.49902	1.45117
551	0.322021	1.1377	1.65527	1.03125	0.481934	0.675781	1.08984	1.01758	0.244019	0.90918	1.45508	1.5957	1.12695	1.08984	0.751953	0.446045	0.333984	0.710938	1.01953	1.23633	1.25781	1.53516	1.46094	1.50781	1.46094	1.49023
552	0.271973	1.07715	1.4082	1.07422	0.298096	0.576172	1.16406	0.847168	0.237061	0.936035	1.52734	1.64941	1.33105	0.953125	0.640137	0.626953	0.157959	0.556152	0.824219	1.18164	1.43457	1.38281	1.52539	1.47363	1.4209	1.45996
553	0.25293	0.921875	1.29297	1.14355	0.248047	0.423096	1.17188	0.912109	0.375	0.966797	1.57227	1.52539	1.25098	0.853027	0.721191	0.509766	0.320068	0.581055	0.755859	1.05957	1.24414	1.41211	1.35742	1.33496	1.37891	1.34277
554	0.270996	1.07227	1.29102	0.941895	0.447021	0.792969	1.03711	0.932129	0.493896	1	1.50293	1.56738	1.3291	1.18262	0.818848	0.47998	0.275879	0.488037	0.825195	1.17285	1.38965	1.44238	1.36914	1.25195	1.33496	1.31055
555	0.271973	1.02734	1.29297	1.03027	0.248047	0.595215	1.12109	1.12891	0.503906	1.05762	1.59766	1.69922	1.2959	0.853027	0.867188	0.469971	0.209961	0.418945	1.02539	1.1377	1.2041	1.2373	1.31445	1.34766	1.28906	1.29102
556	0.256104	1.05176	1.40039	1.09668	0.536133	0.666992	1.13574	0.996094	0.688965	1.1123	1.47461	1.55664	1.25098	1.21973	0.595215	0.468994	0.122986	0.318115	0.756836	1.03516	1.37891	1.37793	1.36426	1.26074	1.24121	1.37012
557	0.448975	1.0791	1.64258	0.846191	0.404053	0.702148	1.09375	0.958008	0.600098	1.12793	1.58008	1.59375	1.4873	0.899902	0.891113	0.491943	0.085022	0.360107	0.691895	1.11523	1.17578	1.25	1.17969	1.14844	1.19141	1.2168
558	0.38208	1.06836	1.25586	1.19043	0.546875	0.789062	1.06543	0.919922	0.679199	1.07227	1.62402	1.72559	1.3418	1.22656	0.851074	0.596191	0.0629883	0.297119	0.794922	1.12207	1.34766	1.2793	1.20605	1.18555	1.1377	1.1709
559	0.39502	1.1709	1.26074	1.01855	0.499023	0.728027	1.17676	0.938965	0.717773	1.12402	1.57031	1.61816	1.48145	1.18164	0.810059	0.481934	0.085022	0.302979	0.908203	1.12109	1.14062	1.28125	1.15234	1.13574	0.995117	1.20703
560	0.393066	1.16992	1.22852	0.972168	0.395996	0.696777	1.07617	1.16895	0.766113	1.19336	1.66797	1.60547	1.30859	0.98584	0.819824	0.480957	0.128052	0.375	0.859863	1.03516	1.24512	1.12207	1.18848	1	1.02832	1.10156
561	0.504883	1.14648	1.19922	0.88623	0.53418	0.684082	1.06055	1.05762	0.850098	1.19238	1.54102	1.76172	1.54492	1.35547	0.870117	0.5	0.189941	0.39209	0.75293	1.10938	1.20117	1.22754	1.01758	0.939941	0.970215	1.06152
562	0.505859	1.05762	1.49414	1.02539	0.428955	0.63623	1.17773	1.08887	0.745117	1.23926	1.6377	1.66699	1.36426	0.998047	0.944824	0.561035	0.177979	0.437012	0.808105	1.11523	1.14453	1.12598	1.03613	0.981934	0.910156	0.943848
563	0.491943	1.05957	1.39648	1.00781	0.652832	0.813965	1.05566	1.05957	0.787109	1.23633	1.58398	1.65918	1.50586	1.37988	0.792969	0.60498	0.305908	0.480957	0.862793	1.05469	1.17676	1.16504	1.07031	0.904785	0.848145	0.898926
564	0.387939	1.07227	1.20898	0.86377	0.591797	0.74707	1.04297	1.00781	0.890137	1.27441	1.6748	1.80664	1.49902	1.07812	1.03125	0.75	0.362061	0.687012	0.916016	1.04297	1.16309	1.13672	0.939941	0.758789	0.785156	0.903809
565	0.38208	1.05078	1.20508	0.960938	0.634766	0.881836	1.06543	1.04785	0.976074	1.39844	1.82324	1.72168	1.54883	1.30664	1.02832	0.601074	0.443115	0.674805	0.875977	1.12793	1.18066	1.0293	0.911133	0.790039	0.720215	0.910156
566	0.467041	1.04785	1.15039	1.00586	0.681152	0.833008	1.14941	1.23242	1.03027	1.33789	1.68457	1.71777	1.54688	1.47852	0.825195	0.624023	0.457031	0.664062	0.810059	1.09766	1.08203	1.09961	0.876953	0.730957	0.652832	0.789062
567	0.547852	1.24023	1.13965	0.806152	0.526855	0.84082	1.05664	1.19434	1.07422	1.38086	1.6416	1.85547	1.51855	1.16992	1.05859	0.655762	0.50293	0.690918	0.932129	1.05566	1.22363	1.03027	0.88623	0.61084	0.585938	0.73877
568	0.644043	1.10156	1.47559	1.09668	0.625	0.806152	1.25977	1.10645	1.10352	1.43066	1.72754	1.78125	1.69434	1.47559	1.00293	0.754883	0.558105	0.687988	1.04883	1.16211	1.08496	1.08691	0.768066	0.567871	0.51709	0.789062
569	0.708984	1.18066	1.32031	1.01953	0.538086	0.769043	1.14355	1.0791	1.09277	1.67188	1.79688	1.77734	1.6123	1.18262	1.07715	0.814941	0.611816	0.654785	0.983887	1.13672	1.2168	1.02148	0.76123	0.579102	0.447021	0.717773
570	0.689941	1.10547	1.08496	0.894043	0.756836	0.798828	1.04883	1.13574	1.19336	1.63477	1.93555	1.90527	1.70801	1.50586	1.00977	0.893066	0.663086	0.706055	0.923828	1.21582	1.0918	0.984863	0.734863	0.491943	0.374023	0.545898
571	0.646973	1.10254	1.14258	0.800781	0.71582	0.783203	1.16113	1.2959	1.25879	1.60254	1.80176	1.74414	1.51172	1.28516	1.21387	0.87793	0.713867	0.757812	0.940918	1.2002	1.21484	1.00879	0.771973	0.375977	0.308105	0.512207
572	0.674805	1.1084	1.13086	0.946777	0.749023	0.855957	1.12402	1.24707	1.28711	1.55566	1.76172	1.93262	1.74707	1.36816	1.14746	0.830078	0.762207	0.797852	1.10352	1.19727	1.10352	0.957031	0.678223	0.397949	0.197998	0.525879
573	0.730957	1.07227	1.25391	0.983887	0.779785	0.855957	1.08789	1.24121	1.41406	1.61426	1.82324	1.87793	1.61133	1.63281	1.01758	0.85498	0.809082	0.813965	1.1709	1.2002	1.21484	1.05078	0.661133	0.358887	0.166016	0.461914
574	0.813965	1.07129	1.4209	0.870117	0.608887	0.97998	1.16211	1.14355	1.35547	1.65918	1.92676	1.87598	1.71094	1.30371	1.24219	0.971191	0.854004	0.894043	1.11719	1.22461	1.12109	0.961914	0.682129	0.315918	0.114014	0.483887
575	0.771973	0.98877	1.09473	0.908203	0.709961	0.910156	1.11328	1.13965	1.42676	1.68066	2.05273	1.99902	1.73828	1.60742	1.14844	1.03516	0.956055	1.13379	1.05273	1.21777	1.22559	1.00488	0.708008	0.340088	0.0999756	0.461914
576	0.786133	1.08301	1.03125	0.958984	0.618164	0.925781	1.10156	1.37793	1.45312	1.70605	1.92578	1.93848	1.78711	1.33203	1.23535	1.09375	0.998047	1.14844	1.20898	1.25781	1.14258	0.977051	0.779785	0.224976	0.136963	0.461914
577	0.646973	1.07031	1.11426	0.795898	0.800781	0.85791	1.14648	1.31543	1.48145	1.73926	1.87988	1.92773	1.77832	1.61133	1.21582	1.07129	1.0459	1.12207	1.24414	1.27539	1.31543	0.949219	0.625977	0.305908	0.197021	0.520996
578	0.632812	1.06348	1.07715	1.01562	0.785156	0.850098	1.16113	1.35742	1.51367	1.75586	1.92188	2.0625	1.77148	1.66992	1.37305	1.01562	1.08105	1.1543	1.2373	1.26074	1.16992	1.11621	0.729004	0.459961	0.263916	0.551758
579	0.714844	1.08984	1.21191	0.971191	0.779785	0.816895	1.07031	1.31445	1.35156	1.86426	2.05273	2	1.86914	1.43066	1.30957	1.02148	1.11328	1.12207	1.13965	1.32227	1.30762	0.979004	0.777832	0.436035	0.337891	0.61377
580	0.920898	1.04883	1.37695	0.855957	0.850098	0.853027	1.15039	1.23633	1.37891	1.78516	2.14648	1.97461	1.85352	1.66699	1.17969	1.14062	1.18164	1.07715	1.16406	1.32422	1.23438	1.08691	0.703125	0.479004	0.406982	0.586914
581	0.924805	1.23438	1.02148	0.714844	0.638184	0.859863	1.18652	1.27441	1.47461	1.79199	2.07617	2.12109	1.88184	1.40137	1.40625	1.20117	0.98877	1.0918	1.34863	1.30371	1.33984	1.0166	0.688965	0.559082	0.478027	0.519043
582	0.941895	1.23438	1.04395	0.899902	0.734863	0.89209	1.04199	1.4043	1.55273	1.84277	1.99219	2.07812	1.69629	1.69141	1.24902	1.22852	1.00879	1.11328	1.37305	1.39355	1.26953	1.01172	0.869141	0.60791	0.546875	0.566895
583	0.898926	1.16113	1.02441	0.940918	0.64502	1.02637	1.09082	1.41699	1.57227	1.91211	2.01953	2.00977	1.82227	1.45508	1.34277	1.20215	1.08691	1.11621	1.30859	1.3623	1.18066	1.2334	0.939941	0.501953	0.616211	0.71582
584	0.914062	1.0752	1.02441	0.817871	0.813965	0.914062	1.09473	1.34766	1.59277	2.05469	2.16211	2.2207	1.87988	1.61621	1.34473	1.13184	1.13574	1.16699	1.23145	1.34277	1.30176	1.07422	0.836914	0.653809	0.683105	0.755859
585	0.958008	1.0752	1.27832	0.831055	0.804199	0.933105	1.13867	1.25195	1.60938	2.05469	2.24023	2.12891	1.90332	1.80176	1.2793	1.13574	1.11719	1.20215	1.41309	1.42578	1.30762	1.12598	0.823242	0.869141	0.748047	0.813965
586	1.06348	1.08301	1.1709	0.929199	0.762207	0.851074	1.08691	1.32422	1.61816	2.03125	2.18164	2.08789	1.90234	1.52246	1.375	1.18555	1.15625	1.39746	1.42383	1.40039	1.35352	1.11719	1.04492	0.848145	0.811035	0.842773
587	0.966797	1.07324	0.983887	0.775879	0.868164	0.849121	1.25586	1.44922	1.65332	1.93066	2.09375	2.26953	1.97656	1.71387	1.3457	1.27637	1.16211	1.39844	1.36621	1.29199	1.33008	1.1582	1.18066	0.890137	0.871094	1.04004
588	1.02637	1.09082	1.02344	0.813965	0.617188	0.778809	1.11914	1.4082	1.67383	1.99512	2.10742	2.13281	1.92773	1.4834	1.49512	1.26367	1.16504	1.33496	1.25488	1.45605	1.39941	1.375	0.953125	0.958984	0.929199	1.10352
589	0.870117	1.18652	0.972168	0.904785	0.743164	0.839844	0.990234	1.41113	1.71484	2.01758	2.25586	2.11914	1.94043	1.69824	1.30176	1.23633	1.16504	1.33301	1.26855	1.44922	1.36719	1.20801	1.08398	1.01855	0.983887	1.05371
590	0.806152	1.09277	0.951172	0.797852	0.630859	0.791992	1.15332	1.28223	1.77832	2.0293	2.31641	2.11914	1.97656	1.56543	1.26758	1.14453	1.12988	1.27734	1.46387	1.31738	1.42969	1.26758	1.2168	0.898926	1.03516	0.959961
591	0.937012	1.1582	1.24805	0.796875	0.754883	0.856934	1.06348	1.23633	1.7373	2.04297	2.27148	2.19336	1.98828	1.54199	1.45605	1.11816	1.19629	1.17773	1.43848	1.46191	1.40234	1.44238	1.29492	1.03809	1.08398	1
592	1.05371	1.07812	1.06543	0.817871	0.793945	0.993164	1.00391	1.43457	1.80078	2.05078	2.17773	2.21484	1.99902	1.81348	1.27148	1.1416	1.18359	1.16992	1.36133	1.4668	1.45996	1.30957	1.11914	1.23145	1.12988	1.13477
593	1.05566	1.07812	0.917969	0.77002	0.702148	0.837891	1.10645	1.40918	1.81055	2.08594	2.18164	2.22852	1.80566	1.56543	1.32129	1.23633	1.17188	1.15527	1.26465	1.5293	1.43164	1.43066	1.23828	1.20508	1.17188	1.13086
594	1.15625	1.06055	1.00977	0.643066	0.842773	0.880859	1.06152	1.44434	1.85547	2.11914	2.32617	2.21875	1.93945	1.70117	1.37695	1.21875	1.11328	1.15625	1.45117	1.4668	1.4834	1.30273	1.37305	1.26953	1.20996	1.17285
595	1.0791	1.05664	0.951172	0.708008	0.549805	0.792969	0.952148	1.37109	1.82129	2.08008	2.42773	2.23828	1.95605	1.49121	1.44727	1.1582	1.11523	1.13867	1.43262	1.42383	1.44727	1.40625	1.27734	1.2998	1.24609	1.24121
596	1.07324	0.943848	1.06152	0.846191	0.708984	0.771973	1.04688	1.28516	1.6377	2.04102	2.30469	2.26562	2.08789	1.65234	1.20703	1.00098	1.0918	1.17578	1.33301	1.49902	1.50488	1.55762	1.25098	1.3291	1.28125	1.38477
597	1.1543	1.04688	1.17773	0.693848	0.563965	0.675781	1.0791	1.32031	1.64648	2.0918	2.24609	2.24219	1.95801	1.73242	1.21094	1.02344	1.05469	1.29492	1.21484	1.44824	1.46875	1.43945	1.46875	1.20801	1.34082	1.40234
598	1.20996	1.07812	0.869141	0.691895	0.674805	0.791992	0.900879	1.38672	1.71387	2.33789	2.23828	2.25391	2.00586	1.54102	1.37207	0.98291	1.02246	1.2666	1.21777	1.40527	1.59668	1.53809	1.52637	1.32031	1.32129	1.32129
599	1.09766	1.06543	0.828125	0.759766	0.744141	0.696777	0.938965	1.41309	1.76465	2.25586	2.375	2.29688	1.99219	1.65234	1.1416	1.08594	0.986816	1.17578	1.39258	1.49316	1.47656	1.41016	1.40527	1.47656	1.34375	1.22266
600	1.15527	1.0293	0.996094	0.717773	0.608887	0.749023	0.960938	1.36133	1.73828	2.19922	2.46875	2.26367	2.00195	1.48828	1.20801	1.03613	0.946777	1.14844	1.32129	1.43066	1.61523	1.51855	1.44922	1.45312	1.36426	1.23535
601	1.00293	1.05859	0.893066	0.691895	0.78418	0.893066	0.937012	1.22363	1.73828	2.08398	2.30273	2.26367	2.02148	1.63672	1.27246	0.948242	0.905762	1.07715	1.24512	1.38867	1.49512	1.6416	1.57227	1.50391	1.38086	1.32227
602	0.938965	1.1123	1.00293	0.696777	0.444092	0.730957	0.888184	1.24316	1.73535	2.14258	2.29883	2.32227	1.83496	1.45508	1.26758	0.828125	0.861816	0.943848	1.14648	1.5	1.62598	1.53711	1.59961	1.48242	1.39453	1.25391
603	1.04199	1.17383	1.0752	0.657227	0.653809	0.676758	1.08301	1.33789	1.7793	2.14844	2.2793	2.27734	2.04688	1.5293	1.15137	0.819824	0.868164	0.908203	1.29395	1.4082	1.53027	1.61133	1.48145	1.54102	1.4082	1.31445
604	1.12012	1.08398	0.847168	0.51416	0.468994	0.690918	0.936035	1.32031	1.75391	2.15039	2.46484	2.26953	1.8877	1.69238	1.08496	0.729004	0.812988	0.858887	1.29688	1.37012	1.44434	1.49023	1.5332	1.40332	1.41699	1.33594
605	1.17969	0.970215	0.865234	0.560059	0.569824	0.64209	0.753906	1.34668	1.74316	2.15234	2.37305	2.34375	2.07422	1.55176	1.125	0.846191	0.768066	0.849121	1.16113	1.49316	1.5332	1.60254	1.64258	1.47852	1.4248	1.42285
606	1.22363	0.981934	0.851074	0.727051	0.665039	0.600098	0.955078	1.3584	1.79102	2.14844	2.37305	2.28516	1.94434	1.58203	0.977051	0.768066	0.706055	0.808105	1.06348	1.36426	1.54297	1.69043	1.56445	1.59375	1.43066	1.41211
607	1.16016	0.971191	0.865234	0.582031	0.525879	0.640137	0.880859	1.09961	1.7959	2.22266	2.35156	2.26758	2.14258	1.42578	1.04785	0.665039	0.654785	0.839844	1.0752	1.34863	1.55762	1.60156	1.51855	1.5791	1.43555	1.29883
608	1.20508	0.994141	1.00195	0.522949	0.673828	0.588867	0.709961	1.25488	1.7666	2.23242	2.30469	2.32422	1.93262	1.56543	1.1084	0.541016	0.600098	0.881836	1.17871	1.42285	1.54785	1.65527	1.66211	1.61914	1.43945	1.25586
609	1.15527	0.978027	0.900879	0.63623	0.358887	0.595215	0.855957	1.23535	1.80957	2.16211	2.47852	2.33008	2.00977	1.55176	0.974121	0.578125	0.391113	0.834961	1.1709	1.33105	1.55762	1.53711	1.75	1.57129	1.44434	1.30469
610	1.2627	0.945801	0.812012	0.588867	0.591797	0.756836	0.828125	1.27344	1.81934	2.08398	2.37109	2.25586	1.96777	1.45898	0.978027	0.48999	0.339111	0.769043	1.06152	1.29785	1.55176	1.66309	1.62402	1.63477	1.47266	1.23438
611	1.14355	0.994141	0.876953	0.507812	0.322021	0.586914	0.706055	1.19531	1.88672	2.12891	2.37305	2.30273	2.00391	1.54004	1.04395	0.544922	0.343018	0.788086	1.02344	1.36719	1.55566	1.71387	1.57227	1.50391	1.46973	1.2627
612	1.18848	0.929199	0.807129	0.547852	0.51123	0.524902	0.689941	1.08984	1.80371	2.16797	2.36914	2.37695	2.01172	1.45898	1.01562	0.5	0.291992	0.713867	1.09473	1.34668	1.54688	1.63965	1.70703	1.54883	1.42285	1.28613
613	1.07227	0.970215	0.772949	0.525879	0.503906	0.580078	0.803223	1.18848	1.6582	2.2793	2.3125	2.24805	1.84277	1.52246	0.856934	0.408936	0.144043	0.61377	1.05957	1.29785	1.56152	1.67773	1.72656	1.61621	1.42285	1.30859
614	1.0791	0.901855	0.958984	0.385986	0.418945	0.489014	0.586914	1.16797	1.65332	2.23047	2.47461	2.3125	2.07617	1.39355	0.943848	0.440918	0.166016	0.606934	1.01562	1.2793	1.54883	1.56543	1.65332	1.63672	1.42188	1.32031
615	1.06836	0.880859	0.805176	0.395996	0.567871	0.474121	0.671875	1.19727	1.67969	2.17969	2.35352	2.37109	1.86816	1.54199	0.996094	0.423096	0.111023	0.558105	1.04688	1.33203	1.56836	1.7002	1.64746	1.65527	1.42285	1.25488
616	1.11426	0.828125	0.780762	0.582031	0.259033	0.49707	0.799805	1.13867	1.70801	2.05469	2.35938	2.23828	2.10742	1.5498	0.935059	0.366943	0.0750122	0.539062	1.00879	1.40332	1.50879	1.7207	1.71582	1.59473	1.38672	1.22363
617	1.11133	0.842773	0.887207	0.469971	0.51123	0.470947	0.516113	1.04102	1.61914	2.11133	2.37109	2.32031	1.91406	1.47266	0.935059	0.320068	0.0819702	0.588867	1.0166	1.25781	1.60254	1.66016	1.69434	1.6709	1.3877	1.22266
618	1.27832	0.645996	0.776855	0.35791	0.199951	0.446045	0.537109	1.05566	1.60742	2.10352	2.32227	2.36133	2.10352	1.54395	1.00098	0.331055	0.119019	0.608887	1.07031	1.33008	1.5	1.68945	1.7002	1.54785	1.43652	1.24902
619	1.18652	0.86377	0.835938	0.464111	0.403076	0.617188	0.646973	1.08594	1.59473	2.11328	2.45312	2.22656	1.9502	1.4082	0.88916	0.418945	0.197021	0.621094	1.01562	1.40137	1.60645	1.57812	1.66602	1.56348	1.47559	1.11133
620	1.17383	0.85498	0.888184	0.493896	0.384033	0.478027	0.542969	1.0498	1.66113	2.06836	2.33398	2.32422	1.99219	1.55469	0.893066	0.448975	0.241943	0.619141	1.05762	1.25	1.4668	1.72363	1.70605	1.63574	1.47461	1.27637
621	1.16699	0.837891	0.708984	0.322998	0.337891	0.378906	0.467041	1.11328	1.62598	2.13281	2.2793	2.37695	1.95703	1.41895	0.98877	0.516113	0.291992	0.673828	1.00098	1.33301	1.65137	1.71777	1.7168	1.63281	1.47266	1.27539
622	1.26953	0.769043	0.687012	0.415039	0.449951	0.417969	0.661133	1.06152	1.6084	2.14062	2.42188	2.27344	1.98926	1.53809	0.991211	0.611816	0.424072	0.773926	0.96582	1.40527	1.46582	1.66699	1.63574	1.65039	1.46973	1.26562
623	1.10059	0.777832	0.876953	0.491943	0.249023	0.309082	0.540039	0.855957	1.6416	2.11133	2.29688	2.27344	2.0293	1.56348	0.935059	0.489014	0.386963	0.75293	1.03711	1.24316	1.58496	1.67285	1.69629	1.5957	1.4668	1.25684
624	1.16113	0.813965	0.726074	0.209961	0.423096	0.441895	0.345947	1.05859	1.61523	2.09375	2.30273	2.39258	1.86719	1.59375	1.02344	0.488037	0.427979	0.75	1.09473	1.35645	1.53711	1.63867	1.74609	1.67969	1.46387	1.24316
625	1.07812	0.836914	0.790039	0.322021	0.112976	0.375977	0.596191	0.979004	1.60645	1.99121	2.2832	2.25391	2.11328	1.53613	1.05859	0.64502	0.563965	0.783203	1.08691	1.38867	1.51465	1.73242	1.71777	1.56055	1.46094	1.22266
626	1.09473	0.74707	0.76123	0.427979	0.334961	0.507812	0.386963	1.02441	1.59863	2.01367	2.27734	2.23242	1.87109	1.46875	1.02441	0.661133	0.612793	0.779785	0.996094	1.28223	1.53223	1.7041	1.65625	1.5459	1.45703	1.22363
627	1.06836	0.63916	0.749023	0.398926	0.269043	0.333008	0.36499	0.895996	1.64453	2.20508	2.43359	2.41211	2.12305	1.61816	1.00586	0.73584	0.65918	0.72998	1.12793	1.38379	1.57812	1.6582	1.70605	1.62305	1.4541	1.2334
628	1.07812	0.633789	0.743164	0.269043	0.321045	0.460938	0.400879	0.849121	1.71484	2.08008	2.25391	2.14844	1.92773	1.48047	1.13281	0.89502	0.703125	0.850098	1.10156	1.41895	1.52246	1.6582	1.65625	1.62109	1.4502	1.11523
629	1.12109	0.60498	0.716797	0.352051	0.330078	0.365967	0.445068	0.97998	1.63477	2.04297	2.27344	2.18164	2.07617	1.56934	1.09375	0.762207	0.720215	0.848145	1.12109	1.23828	1.57324	1.6123	1.71191	1.62598	1.44629	1.28613
630	1.23438	0.637207	0.748047	0.462891	0.314941	0.2771	0.294922	0.911133	1.55859	1.94727	2.2207	2.35352	1.98242	1.65332	1.11035	0.690918	0.772949	0.845215	1.13965	1.3877	1.50781	1.71387	1.66602	1.58984	1.44238	1.28613
631	1.09277	0.605957	0.755859	0.225952	0.332031	0.38501	0.17395	0.96582	1.55371	1.97656	2.21094	2.16406	2.00586	1.62598	1.16797	0.897949	0.789062	0.865234	0.98877	1.37793	1.56445	1.67578	1.67188	1.6709	1.43848	1.25098
632	1.16699	0.563965	0.690918	0.371094	0.203003	0.22998	0.430908	0.858887	1.55078	1.95801	2.39062	2.1543	1.97754	1.5957	1.18848	0.875977	0.833008	0.89502	1.10547	1.21289	1.48828	1.53613	1.60156	1.57129	1.42969	1.21582
633	1.17383	0.51709	0.744141	0.368896	0.297119	0.420898	0.137939	0.879883	1.58984	1.94629	2.19531	2.38281	1.99707	1.55859	1.24805	0.954102	0.85498	1.03711	1.18457	1.37598	1.50488	1.72266	1.71484	1.53906	1.42676	1.25195
634	1.17285	0.568848	0.805176	0.295898	0.197021	0.308105	0.170044	0.845215	1.44043	1.94629	2.29102	2.14844	2.13086	1.6709	1.16211	1.07031	0.937988	0.929199	1.11914	1.26172	1.49707	1.58105	1.68066	1.58008	1.42285	1.20215
635	1.16211	0.446045	0.698242	0.399902	0.388916	0.451904	0.326904	0.914062	1.43164	1.9043	2.0918	2.12891	1.84277	1.62988	1.29395	1.03125	0.898926	1.01367	0.987793	1.25977	1.4834	1.61133	1.61426	1.55566	1.41797	1.2002
636	1.15234	0.426025	0.683105	0.366943	0.218994	0.340088	0.140991	0.865234	1.4209	2.09375	2.13477	2.36523	2.07227	1.75586	1.30762	0.853027	0.917969	0.958984	1.13086	1.34375	1.49707	1.62402	1.67773	1.58984	1.41406	1.17871
637	1.08789	0.4021	0.765137	0.431885	0.447021	0.354004	0.0509949	0.913086	1.46973	1.97754	2.33008	2.10938	1.96484	1.64062	1.22363	1.08398	0.964844	0.952148	1.08203	1.15234	1.38965	1.47656	1.59473	1.55078	1.41016	1.16211
638	1.15625	0.310059	0.672852	0.323975	0.25293	0.356934	0.251953	0.769043	1.48438	1.93848	2.12305	2.10352	2.09766	1.5957	1.34961	1.04199	0.975098	0.874023	1.09961	1.19531	1.49902	1.66113	1.64258	1.66406	1.40723	1.25977
639	1.09668	0.35791	0.77002	0.374023	0.350098	0.25	0.0910034	0.731934	1.5	1.83789	2.21289	2.33594	1.92578	1.74316	1.33887	1.08691	0.871094	0.964844	1.07617	1.30176	1.30859	1.52441	1.55664	1.54688	1.40332	1.24707
640	1.05469	0.166992	0.852051	0.585938	0.345947	0.413086	0.141968	0.981934	1.48828	1.82227	2.04297	2.06445	1.97363	1.63672	1.37012	1.2041	0.944824	0.940918	0.905762	1.08984	1.46094	1.53516	1.63867	1.52441	1.40137	1.20898
641	1.19531	0.335938	0.705078	0.345947	0.239014	0.345947	0.256104	0.870117	1.44824	1.88574	2.04297	2.07227	1.98828	1.6416	1.36621	1.16797	1.00391	0.908203	0.98584	1.16113	1.23535	1.54785	1.60742	1.51855	1.39941	1.16113
642	1.25488	0.312988	0.743164	0.458008	0.518066	0.433105	0.0400085	0.949219	1.48438	1.95801	2.18555	2.30078	1.99609	1.80371	1.37012	0.942871	0.931152	0.905762	1.0127	1.17578	1.41602	1.39355	1.57617	1.56543	1.39844	1.24805
643	1.0957	0.268066	0.773926	0.438965	0.18396	0.336914	0.233032	0.757812	1.39355	1.8623	2.09961	2.01367	2.0625	1.72852	1.30273	1.19238	0.930176	0.87207	0.986816	1.00879	1.17969	1.56543	1.49805	1.4834	1.39746	1.16699
644	1.27148	0.20105	0.712891	0.403076	0.612793	0.498047	0.133057	0.918945	1.51367	1.83301	2.00781	2.01953	1.90918	1.68945	1.41602	1.13477	0.925781	0.991211	0.803223	1.05273	1.38965	1.44629	1.60742	1.52734	1.39844	1.16895
645	1.22266	0.16394	0.748047	0.568848	0.246948	0.394043	0.202026	0.89502	1.56055	1.76465	2.03516	2.28516	2.0918	1.69238	1.44336	1.14844	0.919922	0.775879	0.905762	1.06836	1.20117	1.42969	1.58887	1.64355	1.39941	1.22656
646	1.27832	0.309082	0.873047	0.48291	0.520996	0.429932	0.157959	0.897949	1.52441	1.75684	1.93359	1.95703	1.90137	1.75	1.4541	1.21484	0.911133	0.882812	0.811035	0.871094	1.25684	1.4541	1.4541	1.52734	1.40234	1.17773
647	1.30957	0.287109	0.730957	0.602051	0.458984	0.527832	0.419922	0.949219	1.50488	1.73926	2.07617	1.9707	2.00391	1.74707	1.41895	1.31543	0.903809	0.77002	0.834961	0.986816	1.13184	1.29688	1.59473	1.50098	1.40527	1.25488
648	1.21094	0.229004	0.774902	0.560059	0.400879	0.356934	0.204956	0.878906	1.50586	1.7832	1.99512	2.14648	1.99121	1.7168	1.43164	0.953125	0.894043	0.757812	0.720215	0.911133	1.23633	1.4502	1.45996	1.4707	1.38965	1.25879
649	1.17188	0.106018	0.726074	0.546875	0.690918	0.541016	0.426025	0.980957	1.50098	1.65039	1.8877	1.99609	2.00781	1.80469	1.42871	1.23828	0.882812	0.658203	0.601074	0.746094	1.06348	1.39648	1.57617	1.53613	1.39453	1.24707
650	1.36328	0.182983	0.855957	0.76709	0.315918	0.487061	0.38501	0.84082	1.57422	1.8252	1.92578	1.91797	1.91797	1.66602	1.47852	1.17188	0.926758	0.703125	0.676758	0.900879	1.17871	1.31738	1.43359	1.41895	1.40332	1.2373
651	1.34668	0.208984	0.855957	0.595215	0.810059	0.580078	0.260986	1.05273	1.41211	1.74121	1.80566	2.08984	1.87793	1.78418	1.37988	1.15527	0.839844	0.710938	0.560059	0.804199	0.996094	1.3584	1.50488	1.51172	1.41113	1.31543
652	1.38574	0.156982	0.803223	0.694824	0.37207	0.505859	0.520996	1.07715	1.41504	1.70605	1.93945	1.92578	1.94141	1.72461	1.48145	1.22363	0.842773	0.605957	0.669922	0.574219	1.12695	1.20605	1.41895	1.63184	1.41992	1.24805
653	1.34082	0.294922	0.856934	0.672852	0.721191	0.634766	0.533203	1.03418	1.40234	1.69629	1.8623	1.85645	1.94336	1.68359	1.5752	1.30762	0.924805	0.573242	0.375977	0.76709	0.932129	1.33105	1.5332	1.52344	1.42871	1.26465
654	1.45215	0.322021	0.86377	0.64502	0.664062	0.588867	0.412109	0.99707	1.41602	1.60742	1.73926	2.02344	1.93457	1.8623	1.45215	0.939941	0.911133	0.520996	0.416992	0.705078	1.01465	1.31152	1.33301	1.49512	1.46973	1.27539
655	1.40039	0.360107	0.838867	0.854004	0.603027	0.600098	0.583008	0.908203	1.48242	1.55273	1.79004	1.84863	1.89355	1.71777	1.40137	1.20996	0.898926	0.623047	0.324951	0.467041	0.937012	1.21191	1.46582	1.46777	1.47852	1.375
656	1.4248	0.4021	0.958984	0.758789	0.937988	0.750977	0.646973	1.19922	1.55469	1.71094	1.69336	1.78516	1.95703	1.7041	1.52734	1.24707	0.888184	0.363037	0.360107	0.644043	0.949219	1.28613	1.45801	1.48633	1.48828	1.37109
657	1.67383	0.406982	0.999023	0.86084	0.519043	0.577148	0.505859	1.15039	1.4873	1.60352	1.75391	1.9502	1.87402	1.73633	1.51465	1.1377	0.787109	0.458984	0.188965	0.570801	0.89502	1.14648	1.46191	1.37207	1.52539	1.37891
658	1.43945	0.506836	0.902832	0.871094	1.0459	0.775879	0.690918	1.2832	1.45898	1.56738	1.70703	1.75879	1.85156	1.70215	1.39648	1.15723	0.865234	0.406006	0.126953	0.430908	0.933105	1.23535	1.28613	1.51074	1.49121	1.36621
659	1.58887	0.541992	0.923828	0.820801	0.630859	0.755859	0.78418	1.10742	1.54199	1.51562	1.55273	1.72363	1.94434	1.77734	1.47168	1.27344	0.861816	0.389893	0.154053	0.553223	0.949219	1.2627	1.38965	1.62988	1.5	1.55469
660	1.54297	0.658203	1.03809	1.07227	0.970215	0.768066	0.645996	1.27832	1.38477	1.50586	1.62207	1.84863	1.74219	1.68359	1.60059	0.931152	0.810059	0.373047	0.0549927	0.583008	0.85791	1.1377	1.52148	1.5332	1.54688	1.40723
661	1.65625	0.741211	0.934082	0.924805	0.926758	0.804199	0.902832	1.15625	1.56543	1.44922	1.49805	1.73926	1.93066	1.84863	1.36426	1.24219	0.827148	0.39502	0.114014	0.431885	0.902832	1.25488	1.29492	1.50977	1.55273	1.42676
662	1.60645	0.71582	1.16211	1.05176	0.851074	0.912109	0.803223	1.30957	1.60352	1.4209	1.50195	1.62598	1.73535	1.67383	1.48145	1.24219	0.85791	0.509766	0.268066	0.51416	0.88916	1.16504	1.46387	1.46289	1.55859	1.44629
663	1.7959	0.634766	1.20117	1.02344	1.20312	0.962891	0.956055	1.45605	1.5918	1.41504	1.50195	1.73047	1.81152	1.67773	1.54004	1.125	0.76416	0.37207	0.171997	0.629883	0.884766	1.18359	1.32324	1.46777	1.56738	1.43262
664	1.83398	0.65918	1.07227	0.981934	0.824219	0.862793	0.946777	1.39062	1.5957	1.33984	1.32617	1.63477	1.82031	1.71289	1.44238	1.17188	0.770996	0.387939	0.258057	0.530762	0.777832	1.26172	1.51855	1.34473	1.56738	1.54883
665	1.86035	0.854004	1.11035	1.24121	1.29883	1.13086	0.98291	1.36621	1.60938	1.58301	1.46191	1.53027	1.76465	1.64355	1.45703	1.23145	0.774902	0.495117	0.167969	0.525879	1.06641	1.10547	1.24512	1.51953	1.57031	1.51758
666	1.89648	0.926758	1.21484	1.11621	0.972168	0.914062	1.28809	1.31348	1.61426	1.37793	1.22266	1.55371	1.79395	1.79492	1.39258	0.945801	0.787109	0.454102	0.4729	0.716797	0.787109	1.26758	1.42773	1.62207	1.57422	1.54297
667	1.83789	0.980957	1.1377	1.19727	1.25	1.2373	1.00879	1.53809	1.70703	1.33691	1.26562	1.61719	1.76367	1.71484	1.52832	1.27734	0.775879	0.555176	0.38208	0.63916	1.08691	1.09082	1.29688	1.53516	1.57324	1.51855
668	1.85156	1.08398	1.40527	1.32227	1.26465	1.10254	1.33008	1.69336	1.58496	1.29004	1.25391	1.4082	1.76367	1.67676	1.42285	1.24902	0.830078	0.457031	0.398926	0.604004	0.816895	1.24707	1.51465	1.51758	1.57227	1.7207
669	2.0625	1.12598	1.37891	1.22266	1.15625	1.16797	1.31934	1.59082	1.60059	1.2168	1.04883	1.35938	1.65332	1.62109	1.4668	1.12012	0.833008	0.640137	0.548828	0.75293	1.12109	1.29297	1.23438	1.44922	1.56836	1.53125
670	1.88574	1.12598	1.29785	1.36914	1.54688	1.23633	1.19629	1.66797	1.5752	1.29004	1.19238	1.58984	1.82617	1.68945	1.52246	1.19531	0.852051	0.604004	0.431885	0.774902	0.846191	1.13672	1.4209	1.42871	1.56348	1.54004
671	2.1543	1.15625	1.32324	1.45996	1.17676	1.32617	1.4707	1.53906	1.61035	1.29199	0.948242	1.25195	1.57617	1.69922	1.44238	1.19434	0.862793	0.663086	0.711914	0.699219	1.16309	1.23145	1.36328	1.30566	1.55566	1.58105
672	2.09375	1.26367	1.34082	1.28613	1.64648	1.45996	1.55371	1.7832	1.69727	1.2627	0.977051	1.25879	1.79004	1.60156	1.44531	0.994141	0.874023	0.689941	0.620117	0.945801	0.878906	1.32031	1.45801	1.48633	1.54395	1.55664
673	2.22266	1.22656	1.57715	1.65625	1.3418	1.31934	1.41016	1.80859	1.80859	1.20117	0.942871	1.48242	1.65332	1.80957	1.34863	1.26465	0.887207	0.746094	0.734863	0.776855	1.20312	1.05566	1.22852	1.55078	1.53223	1.5459
674	2.13086	1.39453	1.60059	1.53906	1.58203	1.65625	1.61133	2.01172	1.69824	1.11035	0.711914	1.16602	1.64453	1.58398	1.56934	1.25586	0.898926	0.708984	0.61377	0.942871	0.912109	1.32617	1.26953	1.49121	1.50098	1.54004
675	2.38672	1.42676	1.54688	1.59277	1.65039	1.3623	1.74023	1.88965	1.75293	1.11719	0.866211	1.19629	1.69531	1.67578	1.38574	1.11328	0.850098	0.736816	0.941895	0.940918	1.25879	1.1416	1.48535	1.46289	1.48047	1.55664
676	2.43555	1.51172	1.61816	1.60645	1.51172	1.80078	1.58691	2.00977	1.86035	1.11035	0.619141	1.34082	1.62012	1.69727	1.44434	1.20996	0.955078	0.85498	0.769043	0.868164	0.899902	1.24805	1.23438	1.36523	1.46387	1.50098
677	2.43164	1.5127	1.66895	1.66016	2.02734	1.65918	1.88086	1.83203	1.71484	1.13867	0.629883	1.09375	1.70801	1.57617	1.53223	1.15039	0.964844	0.740234	0.780762	1.03809	1.21777	1.34277	1.36328	1.32422	1.43945	1.65918
678	2.44727	1.52344	1.68848	1.92871	1.48242	1.70898	1.90332	2.06445	1.90527	0.956055	0.569824	1.14062	1.54883	1.7959	1.43066	1.00977	0.937012	0.959961	0.930176	1.02539	1.01758	1.05566	1.19238	1.20605	1.41699	1.47266
679	2.50195	1.71484	1.91797	1.80078	2.03516	1.80176	1.93848	2.31836	1.96875	1.21387	0.308105	1.24707	1.7666	1.59277	1.37012	1.25977	0.972168	0.786133	0.862793	0.938965	1.23535	1.32227	1.43262	1.35742	1.3877	1.45508
680	2.39258	1.75391	1.88379	1.87988	1.81543	1.86328	1.99512	2.27148	1.96191	1.11523	0.475098	1.06543	1.57422	1.7666	1.47363	1.24121	1.0498	0.971191	0.983887	1.10742	1.10645	1.12598	1.13867	1.3916	1.35742	1.44727
681	2.58398	1.83398	1.83984	1.9873	2.07031	2.08789	2.01953	2.29883	1.98633	1.12891	0.230957	1.09082	1.66797	1.6582	1.53027	1.11426	0.959961	0.923828	0.884766	1.07227	1.25488	1.2334	1.29102	1.30469	1.32324	1.44238
682	2.48828	1.89648	1.87402	1.83496	2.16602	1.90234	2.33203	2.26758	2.03711	1.16602	0.182007	1.20508	1.63086	1.69434	1.40332	1.15918	0.978027	0.887207	1.00879	1.00293	1.08984	1.32715	1.19629	1.28613	1.28613	1.37207
683	2.78711	2.27734	2.01367	2.17578	1.93555	2.33203	2.1875	2.31836	2.07227	1.20312	0.202026	1.08008	1.68848	1.75098	1.38867	1.08691	0.971191	0.895996	0.88623	1.16602	1.21289	1.04199	1.2832	1.1709	1.24902	1.33887
684	2.72656	1.88379	1.95312	2.14258	2.44922	1.90234	2.45117	2.66406	2.17383	1.18848	0.167969	0.970215	1.66992	1.59082	1.56348	0.995117	0.959961	0.899902	1.17383	1.12109	1.18457	1.28613	1.04688	1.09473	1.19043	1.36035
685	2.86914	1.92969	2.36133	2.20508	1.93359	2.56055	2.48438	2.6582	2.14258	1.25977	0.0689697	1.34863	1.71191	1.95898	1.39453	1.15918	0.918945	0.881836	0.951172	1.05664	1.05371	1.16504	1.13281	0.991211	1.15332	1.25684
686	2.75781	2.01953	2.25586	2.13867	2.43555	2.2793	2.42188	2.64453	2.18555	1.41113	0.248047	1.17285	1.73047	1.65234	1.48633	1.24609	0.956055	0.875	0.933105	1.17383	1.34668	1.08789	1.15527	1.06934	1.10254	1.34473
687	3.05859	2.25586	2.19141	2.24219	2.35156	2.37109	2.69922	2.76562	2.1875	1.32129	0.3479	1.03613	1.7168	1.81641	1.44141	1.03418	0.958008	0.901855	1.08301	1.22461	1.06836	1.27246	0.995117	1.11426	1.04102	1.19238
688	3.13867	2.41406	2.18555	2.55078	2.52539	2.48047	2.74805	2.57812	2.31055	1.35352	0.39209	1.40723	1.85547	1.88379	1.48438	1.11133	0.825195	0.813965	1.00293	1.02344	1.33984	1.01172	1.05859	0.961914	0.97998	1.15039
689	3.14844	2.50781	2.32617	2.42773	2.67969	2.49219	2.70508	2.86914	2.43555	1.32324	0.757812	1.31543	1.75977	1.69922	1.47754	1.00195	0.871094	0.984863	1.07129	1.2002	1.08105	1.21387	0.916016	0.921875	0.929199	1.07031
690	3.10742	2.57422	2.33008	2.42383	2.4082	2.90625	2.86328	3.13867	2.57812	1.55957	0.547852	1.22461	1.91895	1.99805	1.33301	0.969238	0.725098	0.799805	0.903809	1.25586	1.34766	1.10742	1.09668	0.854004	0.871094	1.11719
691	3.08594	2.57812	2.84766	2.62695	2.92578	2.51367	3.06055	3.10156	2.46484	1.68066	0.722168	1.53613	1.86133	1.74121	1.65527	1.04102	0.788086	0.922852	1.05762	1.03418	1.05566	1.0293	0.836914	0.724121	0.807129	1.01465
692	3.03711	2.57422	2.58789	2.48633	2.44727	3.0957	2.92773	3.13477	2.68945	1.66016	0.955078	1.58984	1.90137	2.10352	1.44141	1.18164	0.740234	0.831055	0.986816	1.19922	1.33496	1.20703	0.875977	0.638184	0.774902	1.00195
693	3.22461	2.56641	2.56641	2.78711	2.82812	2.62891	3.22266	2.98828	2.81641	1.80371	0.978027	1.46777	2.03125	1.90527	1.58594	0.976074	0.698242	0.759766	1.12012	1.19434	1.07031	0.998047	0.830078	0.632812	0.700195	0.90918
694	3.12695	2.70508	2.52539	2.83594	2.92969	3.30469	3.20508	3.1543	2.77539	2.02148	1.39746	1.76074	1.96777	1.99805	1.46582	0.973145	0.666992	0.666016	0.925781	1.12891	1.35645	1.13867	0.888184	0.678223	0.634766	0.98877
695	3.46875	2.72266	2.59766	2.82812	3.07812	3.00586	3.12891	3.59766	2.91211	2.00586	1.11426	1.8291	2.16016	2.09961	1.58691	1.05078	0.602051	0.708008	0.853027	1.32227	1.07324	1.09473	0.703125	0.5	0.535156	0.804199
696	3.42578	2.87305	3.02344	2.82031	3.19727	3.0957	3.56641	3.57812	3.00391	2.17578	1.36328	1.76074	2.04688	1.94238	1.58398	0.833008	0.541016	0.643066	0.98877	1.09473	1.39258	0.99707	0.769043	0.408936	0.516113	0.823242
697	3.53125	2.87695	3.00977	2.88477	2.9082	3.26953	3.4043	3.62109	3.02148	2.29688	1.57227	2.11719	2.36523	2.37305	1.49219	1.03223	0.490967	0.594238	1.01758	1.25488	1.11133	1.18457	0.819824	0.414062	0.379883	0.785156
698	3.44727	2.97461	2.92578	3.23633	3.39453	3.13672	3.66406	3.60547	3.08398	2.36523	1.65723	2.13477	2.28906	2.06836	1.82227	1.08398	0.474121	0.5	1.02539	1.29102	1.34473	1.05078	0.733887	0.250977	0.37207	0.765137
699	3.75195	2.92773	2.98242	3.10352	3.01172	3.64062	3.52539	3.5293	3.2207	2.47461	2.11133	2.08789	2.45508	2.41797	1.625	1.0459	0.268066	0.413086	0.728027	1.14746	1.25781	1.11523	0.640137	0.228027	0.330078	0.757812
700	3.86328	2.96875	3.01562	3.08594	3.28516	3.28711	3.6582	3.97656	3.31055	2.54492	1.84082	2.3418	2.51758	2.32422	1.7793	0.826172	0.371094	0.591797	0.939941	1.28613	1.32715	1.18848	0.813965	0.262939	0.320068	0.736816
701	3.82617	3.19922	3.12109	3.24023	3.5332	3.93359	4	4.14453	3.42773	2.87109	2.04102	2.38477	2.49805	2.36914	1.71777	1.07617	0.360107	0.433105	1.01465	1.33203	1.34863	1.04688	0.915039	0.264893	0.333984	0.789062
702	3.83398	3.22266	3.47461	3.15625	3.55469	3.39648	3.88867	4.09766	3.51367	2.72656	2.21094	2.49609	2.76367	2.5625	1.76855	0.992188	0.366943	0.546875	1.00977	1.14648	1.32227	1.27734	0.694824	0.297119	0.37793	0.725098
703	3.66016	3.28516	3.30664	3.45898	3.7832	3.96875	4.23438	4.21094	3.58594	2.77148	2.5293	2.73047	2.63672	2.33203	1.91797	1.28809	0.37207	0.373047	0.958984	1.36035	1.46777	1.21094	0.77002	0.434082	0.446045	0.831055
704	3.58789	3.31836	3.26953	3.48438	3.32617	3.82031	4.14844	3.9043	3.67188	3.00781	2.78125	2.7832	2.98047	2.84766	1.94336	1.20508	0.354004	0.507812	0.756836	1.38965	1.31738	1.20215	1.0293	0.487061	0.532227	0.821777
705	3.92188	3.77539	3.26367	3.45117	3.9375	3.81641	4.19531	4.35156	3.87305	3.30078	2.8125	2.91406	2.75977	2.57227	2.15039	1.16211	0.386963	0.506836	1.10254	1.21387	1.62598	1.4209	0.919922	0.579102	0.630859	0.918945
706	3.74609	3.33984	3.38672	3.50195	3.53516	4.03906	4.32422	4.62109	4.02734	3.48438	2.68555	3.10547	3.1875	2.94336	1.96875	1.08887	0.538086	0.553223	1.08887	1.47363	1.39648	1.23242	0.990234	0.693848	0.741211	1.06348
707	4.12109	3.36523	3.43945	3.53711	3.64062	3.79297	4.53516	4.66016	4.21094	3.53125	2.96289	3.21484	3.0918	2.94727	2.16797	1.3623	0.527832	0.578125	1.15625	1.51758	1.67969	1.51074	1.06641	0.71582	0.855957	0.903809
708	4.00391	3.45703	3.98438	3.92969	4.12109	4.44922	4.41016	4.60547	4.12891	3.76172	3.33984	3.34961	3.48242	2.80078	2.31836	1.46484	0.566895	0.588867	0.89209	1.39648	1.62598	1.50586	1.39062	1.01367	0.981934	1.16309
709	4.19141	3.73633	3.66406	3.76367	4.02344	4.00781	4.57812	4.48828	4.49609	3.88672	3.47656	3.55273	3.35547	3.19141	2.2207	1.7832	0.77002	0.76709	1.12793	1.55176	1.69238	1.43066	1.13965	1.05664	1.10645	1.22559
710	3.99219	3.96094	3.62891	3.69141	4.28516	4.66797	4.75	4.57031	4.63281	4.12109	3.8457	3.62891	3.45508	2.90234	2.54492	1.61426	0.832031	0.621094	1.4248	1.78613	1.76172	1.80469	1.30273	1.29785	1.28516	1.39062
711	4.46094	4.04688	3.52734	3.85742	3.79297	4.30469	4.67578	5.14062	4.68359	4.11719	3.47852	3.87109	3.62695	3.57227	2.3418	1.55762	0.953125	0.791016	1.35352	1.50781	1.83398	1.55176	1.69727	1.34375	1.37012	1.46094
712	4.49609	4.07031	3.6543	3.75781	4.37891	4.37891	4.91406	5.15625	4.70703	4.41016	3.75586	3.97266	3.64258	3.43359	2.63867	1.66309	1.08008	0.993164	1.49902	1.75391	1.7959	1.89355	1.65234	1.49707	1.51855	1.63281
713	4.46094	4.01562	3.80078	4.06641	4.01562	4.50391	4.84766	5.25	4.78906	4.42188	3.98828	4.09375	4.10547	3.52734	2.56836	1.91699	1.21973	1.19629	1.2998	2.00977	1.91211	1.93262	1.56348	1.52832	1.66895	1.78906
[truncated: 286 more rows]

## Sheet: Fig1e_MUA_area1
	1.10 Hz	1.22 Hz	1.34 Hz	1.46 Hz	1.59 Hz	1.71 Hz	1.83 Hz	1.95 Hz	2.08 Hz	2.20 Hz	2.32 Hz	2.44 Hz	2.56 Hz	2.69 Hz	2.81 Hz	2.93 Hz	3.05 Hz	3.17 Hz	3.30 Hz	3.42 Hz	3.54 Hz	3.66 Hz	3.78 Hz	3.91 Hz	4.03 Hz	4.15 Hz	4.27 Hz	4.39 Hz	4.52 Hz	4.64 Hz	4.76 Hz	4.88 Hz	5.00 Hz	5.13 Hz	5.25 Hz	5.37 Hz	5.49 Hz	5.62 Hz	5.74 Hz	5.86 Hz	5.98 Hz	6.10 Hz	6.23 Hz	6.35 Hz	6.47 Hz	6.59 Hz	6.71 Hz	6.84 Hz	6.96 Hz
[truncated: 60 more rows]
[truncated: 762 more columns]

[truncated: 51 more sheets: Fig1e_MUA_area2, Fig1e_LFP_area1, Fig1e_LFP_area2, Fig1f_area1, Fig1f_area2, Fig2b, Fig2c_S-On, Fig2c_S-Off, Fig2d_S-On, Fig2d_S-Off, Fig2e_S-On, Fig2e_S-Off, Fig3b, Fig3c_S-On, Fig3c_S-Off, Fig3d_S-On, Fig3d_S-Off, Fig3e_S-On, Fig3e_S-Off, Fig3f …]
